# Supplementary material for: Bis(2,4,6-trimethyl­pyridinium) tetra­bromidozincate
Source: Acta Crystallogr Sect E Struct Rep Online. 2012 Oct 3;68(Pt 11):m1320. doi: 10.1107/S1600536812040925 (PMC3515090; doi:10.1107/S1600536812040925)
Supplement: Supplementary file 1 [file e-68-m1320-sup1.cif]

##############################################################################
#                                                                            #
# This CIF contains the data in a paper accepted for publication in          #
# Acta Crystallographica Section E. It conforms to the requirements of       #
# Notes for Authors for Acta Crystallographica Section E, and has been       #
# peer reviewed under the auspices of the IUCr Commission on Journals.       #
#                                                                            #
# Full details of the Crystallographic Information File format               #
# are given in the paper "The Crystallographic Information File (CIF):       #
# a New Standard Archive File for Crystallography" by S. R. Hall, F. H.      #
# Allen and I. D. Brown [Acta Cryst. (1991), A47, 655-685].                  #
#                                                                            #
# The current version of the core CIF dictionary is obtainable from          #
# ftp://ftp.iucr.org/pub/cif_core.dic.                                       #
#                                                                            #
# Software is freely available for graphical display of the structure(s)     #
# in this CIF. For information consult the CIF software page                 #
# http://www.iucr.org/resources/cif/software.                                #
#                                                                            #
# This file may be used for bona fide research purposes within the           #
# scientific community so long as proper attribution is given to the journal # 
# article from which it was obtained.                                        #
#                                                                            #
##############################################################################
data_I
_audit_creation_method     SHELXL97
_chemical_name_systematic
;
Bis(2,4,6-trimethylpyridinium) tetrabromidozincate
;
_chemical_name_common     '(Collidinium)2 ZnBr4'
_chemical_formula_moiety     '2(C8 H12 N), Br4 Zn'
_chemical_formula_sum     'C16 H24 Br4 N2 Zn'
_chemical_formula_iupac     '(C8 H12 N)2[Zn Br4]'
_chemical_formula_weight     629.36
_chemical_melting_point     ?
_symmetry_cell_setting     triclinic
_symmetry_space_group_name_H-M     'P 1'
_symmetry_space_group_name_Hall     'P 1'
loop_
    _symmetry_equiv_pos_as_xyz
    'x, y, z'
_cell_length_a     7.3627(8)
_cell_length_b     9.0310(8)
_cell_length_c     9.1854(9)
_cell_angle_alpha     101.741(8)
_cell_angle_beta     110.778(10)
_cell_angle_gamma     96.321(8)
_cell_volume     547.89(9)
_cell_formula_units_Z     1
_cell_measurement_reflns_used     1674
_cell_measurement_theta_min     2.9179
_cell_measurement_theta_max     29.0668
_cell_measurement_temperature     293(2)
_exptl_crystal_description     chunk
_exptl_crystal_colour     colourless
_exptl_crystal_size_max     0.35
_exptl_crystal_size_mid     0.25
_exptl_crystal_size_min     0.2
_exptl_crystal_density_diffrn     1.908
_exptl_crystal_density_meas     ?
_exptl_crystal_density_method     'not measured'
_exptl_crystal_F_000     304
_exptl_absorpt_coefficient_mu     8.414
_exptl_absorpt_correction_type     multi-scan
_exptl_absorpt_process_details     '(CrysAlis PRO; Agilent, 2011)'
_exptl_absorpt_correction_T_min     0.41270
_exptl_absorpt_correction_T_max     1.00000
_exptl_special_details
;
;
_diffrn_ambient_temperature     293(2)
_diffrn_radiation_type     MoK\a
_diffrn_radiation_wavelength     0.71073
_diffrn_radiation_source     'Enhance (Mo) X-ray Source'
_diffrn_radiation_monochromator     graphite
_diffrn_measurement_device_type     'Oxford Xcalibur Eos'
_diffrn_measurement_method     \w
_diffrn_detector_area_resol_mean     16.0534
_diffrn_reflns_number     3637
_diffrn_reflns_av_R_equivalents     0.0214
_diffrn_reflns_av_sigmaI/netI     0.0478
_diffrn_reflns_theta_min     2.92
_diffrn_reflns_theta_max     25.02
_diffrn_reflns_theta_full     25.02
_diffrn_measured_fraction_theta_max     0.999
_diffrn_measured_fraction_theta_full     0.999
_diffrn_reflns_limit_h_min     -8
_diffrn_reflns_limit_h_max     8
_diffrn_reflns_limit_k_min     -10
_diffrn_reflns_limit_k_max     7
_diffrn_reflns_limit_l_min     -10
_diffrn_reflns_limit_l_max     10
_diffrn_standards_number     ?
_diffrn_standards_interval_count     ?
_diffrn_standards_interval_time     ?
_diffrn_standards_decay_%     0.0
_refine_special_details
;
Refinement of <i>F</i>^2^ against ALL reflections. The weighted <i>R</i>-factor
<i>wR</i> and goodness of fit <i>S</i> are based on <i>F</i>^2^, conventional
<i>R</i>-factors <i>R</i> are based on <i>F</i>, with <i>F</i> set to zero for
negative <i>F</i>^2^. The threshold expression of <i>F</i>^2^ >
\s(<i>F</i>^2^) is used only for calculating <i>R</i>-factors(gt) <i>etc</i>.
and is not relevant to the choice of reflections for refinement.
<i>R</i>-factors based on <i>F</i>^2^ are statistically about twice as large
as those based on <i>F</i>, and <i>R</i>-factors based on ALL data will be
even larger.
;
_reflns_number_total     2730
_reflns_number_gt     2399
_reflns_threshold_expression     I>2\s(I)
_refine_ls_structure_factor_coef     Fsqd
_refine_ls_matrix_type     full
_refine_ls_R_factor_all     0.0615
_refine_ls_R_factor_gt     0.0536
_refine_ls_wR_factor_gt     0.1317
_refine_ls_wR_factor_ref     0.1402
_refine_ls_goodness_of_fit_ref     1.022
_refine_ls_restrained_S_all     1.021
_refine_ls_number_reflns     2730
_refine_ls_number_parameters     214
_refine_ls_number_restraints     3
_refine_ls_hydrogen_treatment     constr
_refine_ls_weighting_scheme     calc
_refine_ls_weighting_details
       'calc w = 1/[\s^2^(Fo^2^)+(0.0933P)^2^+0.0000P] where P=(Fo^2^+2Fc^2^)/3'
_atom_sites_solution_hydrogens     geom
_atom_sites_solution_primary     direct
_atom_sites_solution_secondary     difmap
_refine_ls_shift/su_max     0.000
_refine_ls_shift/su_mean     0.000
_refine_diff_density_max     0.748
_refine_diff_density_min     -0.768
_refine_ls_extinction_method     none
_refine_ls_extinction_coef     ?
_refine_ls_abs_structure_details     'Flack (1983), 797 Friedel pairs'
_refine_ls_abs_structure_Flack     -0.02(2)
loop_
    _atom_type_symbol
    _atom_type_description
    _atom_type_scat_dispersion_real
    _atom_type_scat_dispersion_imag
    _atom_type_scat_source
    'C' 'C' 0.0033 0.0016
                         'International Tables Vol C Tables 4.2.6.8 and 6.1.1.4'
    'H' 'H' 0.0000 0.0000
                         'International Tables Vol C Tables 4.2.6.8 and 6.1.1.4'
    'N' 'N' 0.0061 0.0033
                         'International Tables Vol C Tables 4.2.6.8 and 6.1.1.4'
    'Zn' 'Zn' 0.2839 1.4301
                         'International Tables Vol C Tables 4.2.6.8 and 6.1.1.4'
    'Br' 'Br' -0.2901 2.4595
                         'International Tables Vol C Tables 4.2.6.8 and 6.1.1.4'
_computing_data_collection     'CrysAlis PRO (Agilent, 2011)'
_computing_cell_refinement     'CrysAlis PRO (Agilent, 2011)'
_computing_data_reduction     'CrysAlis PRO (Agilent, 2011)'
_computing_structure_solution     'SHELXS97 (Sheldrick, 2008)'
_computing_structure_refinement     'SHELXL97 (Sheldrick, 2008)'
_computing_molecular_graphics     'SHELXTL (Sheldrick, 2008)'
_computing_publication_material     'SHELXTL (Sheldrick, 2008)'
loop_
    _atom_site_type_symbol
    _atom_site_label
    _atom_site_fract_x
    _atom_site_fract_y
    _atom_site_fract_z
    _atom_site_U_iso_or_equiv
    _atom_site_adp_type
    _atom_site_calc_flag
    _atom_site_refinement_flags
    _atom_site_occupancy
    _atom_site_symmetry_multiplicity
    _atom_site_disorder_assembly
    _atom_site_disorder_group
    Zn Zn1 0.9260(2) 0.39402(17) 0.49611(17) 0.0439(3) Uani d . 1 1 . .
    Br Br4 0.9532(2) 0.27784(15) 0.24750(16) 0.0629(4) Uani d . 1 1 . .
    Br Br3 0.59389(18) 0.45209(17) 0.43497(16) 0.0576(4) Uani d . 1 1 . .
    Br Br2 0.9650(2) 0.22617(15) 0.67076(16) 0.0609(4) Uani d . 1 1 . .
    Br Br1 1.16750(19) 0.63427(15) 0.62829(16) 0.0617(4) Uani d . 1 1 . .
    N N2 0.6828(15) 0.6293(11) 0.8284(12) 0.046(2) Uani d . 1 1 . .
    H H2A 0.6588 0.5839 0.7298 0.055 Uiso calc R 1 1 . .
    C C10 0.7852(19) 0.8528(16) 1.0355(17) 0.053(3) Uani d . 1 1 . .
    H H10A 0.8271 0.9595 1.0719 0.063 Uiso calc R 1 1 . .
    C C13 0.6550(18) 0.5429(14) 0.9227(15) 0.047(3) Uani d . 1 1 . .
    C C9 0.7459(19) 0.7828(15) 0.8773(18) 0.052(3) Uani d . 1 1 . .
    C C12 0.7024(18) 0.6132(16) 1.0853(15) 0.053(3) Uani d . 1 1 . .
    H H12A 0.6917 0.5538 1.1546 0.064 Uiso calc R 1 1 . .
    C C11 0.7654(18) 0.7721(14) 1.1426(16) 0.045(3) Uani d . 1 1 . .
    N N1 0.2717(18) -0.1748(16) 0.0480(15) 0.065(3) Uani d . 1 1 . .
    H H1A 0.2518 -0.2148 -0.0511 0.078 Uiso calc R 1 1 . .
    C C4 0.2765(16) -0.1995(15) 0.3001(15) 0.046(3) Uani d . 1 1 . .
    H H4A 0.2619 -0.2619 0.3658 0.056 Uiso calc R 1 1 . .
    C C2 0.3449(17) 0.0429(13) 0.2619(15) 0.045(3) Uani d . 1 1 . .
    H H2B 0.3782 0.1497 0.3019 0.054 Uiso calc R 1 1 . .
    C C5 0.2520(17) -0.2679(15) 0.1393(14) 0.045(3) Uani d . 1 1 . .
    C C3 0.3220(18) -0.0405(15) 0.3603(15) 0.047(3) Uani d . 1 1 . .
    C C1 0.323(2) -0.0168(17) 0.1074(18) 0.058(3) Uani d . 1 1 . .
    C C15 0.804(2) 0.848(2) 1.3147(17) 0.067(4) Uani d . 1 1 . .
    H H15A 0.9121 0.8130 1.3848 0.100 Uiso calc R 1 1 . .
    H H15B 0.6876 0.8221 1.3356 0.100 Uiso calc R 1 1 . .
    H H15C 0.8381 0.9580 1.3338 0.100 Uiso calc R 1 1 . .
    C C7 0.350(2) 0.038(2) 0.5270(19) 0.062(4) Uani d . 1 1 . .
    H H7A 0.4814 0.0996 0.5823 0.093 Uiso calc R 1 1 . .
    H H7B 0.3321 -0.0378 0.5830 0.093 Uiso calc R 1 1 . .
    H H7C 0.2547 0.1030 0.5239 0.093 Uiso calc R 1 1 . .
    C C14 0.774(3) 0.864(2) 0.758(2) 0.083(5) Uani d . 1 1 . .
    H H14A 0.8654 0.8205 0.7171 0.125 Uiso calc R 1 1 . .
    H H14B 0.8253 0.9715 0.8091 0.125 Uiso calc R 1 1 . .
    H H14C 0.6487 0.8504 0.6700 0.125 Uiso calc R 1 1 . .
    C C8 0.202(2) -0.4391(14) 0.0714(18) 0.057(3) Uani d . 1 1 . .
    H H8A 0.1790 -0.4631 -0.0411 0.086 Uiso calc R 1 1 . .
    H H8B 0.0841 -0.4806 0.0842 0.086 Uiso calc R 1 1 . .
    H H8C 0.3094 -0.4835 0.1277 0.086 Uiso calc R 1 1 . .
    C C16 0.585(3) 0.3720(16) 0.851(2) 0.064(4) Uani d . 1 1 . .
    H H16A 0.6220 0.3414 0.7604 0.097 Uiso calc R 1 1 . .
    H H16B 0.4432 0.3467 0.8150 0.097 Uiso calc R 1 1 . .
    H H16C 0.6444 0.3188 0.9303 0.097 Uiso calc R 1 1 . .
    C C6 0.353(4) 0.090(3) 0.010(3) 0.120(9) Uani d . 1 1 . .
    H H6A 0.2549 0.1531 -0.0043 0.179 Uiso calc R 1 1 . .
    H H6B 0.3405 0.0304 -0.0941 0.179 Uiso calc R 1 1 . .
    H H6C 0.4828 0.1540 0.0641 0.179 Uiso calc R 1 1 . .
loop_
    _atom_site_aniso_label
    _atom_site_aniso_U_11
    _atom_site_aniso_U_22
    _atom_site_aniso_U_33
    _atom_site_aniso_U_12
    _atom_site_aniso_U_13
    _atom_site_aniso_U_23
    Zn1 0.0515(8) 0.0429(7) 0.0372(7) 0.0055(6) 0.0178(6) 0.0109(5)
    Br4 0.0890(11) 0.0564(9) 0.0506(8) 0.0112(7) 0.0382(8) 0.0105(6)
    Br3 0.0525(8) 0.0733(9) 0.0461(7) 0.0155(7) 0.0172(6) 0.0155(6)
    Br2 0.0802(10) 0.0601(8) 0.0521(8) 0.0160(7) 0.0292(7) 0.0279(7)
    Br1 0.0650(9) 0.0521(8) 0.0573(9) -0.0076(6) 0.0207(7) 0.0073(6)
    N2 0.055(6) 0.047(6) 0.029(5) -0.006(5) 0.012(4) 0.012(4)
    C10 0.042(6) 0.048(7) 0.061(9) 0.009(5) 0.013(6) 0.009(6)
    C13 0.047(7) 0.037(6) 0.053(7) 0.002(5) 0.019(6) 0.007(6)
    C9 0.051(7) 0.047(8) 0.059(8) 0.007(6) 0.020(6) 0.018(6)
    C12 0.049(7) 0.070(9) 0.041(7) 0.016(7) 0.017(6) 0.015(6)
    C11 0.036(6) 0.051(8) 0.047(7) 0.009(5) 0.016(5) 0.008(6)
    N1 0.059(7) 0.094(10) 0.044(6) 0.012(6) 0.020(5) 0.021(6)
    C4 0.041(6) 0.062(8) 0.040(6) 0.017(6) 0.016(5) 0.018(6)
    C2 0.047(7) 0.029(6) 0.051(8) 0.003(5) 0.011(6) 0.010(5)
    C5 0.035(6) 0.069(8) 0.030(6) 0.011(5) 0.010(5) 0.013(6)
    C3 0.045(7) 0.058(8) 0.037(6) 0.015(6) 0.014(5) 0.007(6)
    C1 0.051(8) 0.064(9) 0.058(9) 0.007(6) 0.014(6) 0.031(7)
    C15 0.064(9) 0.082(11) 0.037(8) 0.007(8) 0.018(7) -0.014(7)
    C7 0.066(10) 0.074(10) 0.048(8) 0.020(8) 0.027(7) 0.009(7)
    C14 0.109(14) 0.086(12) 0.073(12) 0.029(10) 0.035(10) 0.057(10)
    C8 0.070(9) 0.037(7) 0.061(9) 0.006(6) 0.024(7) 0.009(6)
    C16 0.087(11) 0.049(8) 0.065(10) 0.000(7) 0.039(8) 0.021(7)
    C6 0.120(17) 0.15(2) 0.119(19) 0.027(15) 0.047(15) 0.101(17)
_geom_special_details
;
All e.s.d.'s (except the e.s.d. in the dihedral angle between two l.s. planes)
are estimated using the full covariance matrix. The cell e.s.d.'s are taken
into account individually in the estimation of e.s.d.'s in distances, angles
and torsion angles; correlations between e.s.d.'s in cell parameters are only
used when they are defined by crystal symmetry. An approximate (isotropic)
treatment of cell e.s.d.'s is used for estimating e.s.d.'s involving l.s.
planes.
;
loop_
    _geom_bond_atom_site_label_1
    _geom_bond_atom_site_label_2
    _geom_bond_site_symmetry_2
    _geom_bond_distance
    _geom_bond_publ_flag
    Zn1 Br2 . 2.3901(19) ?
    Zn1 Br4 . 2.398(2) ?
    Zn1 Br1 . 2.4270(19) ?
    Zn1 Br3 . 2.449(2) ?
    N2 C13 . 1.329(16) ?
    N2 C9 . 1.340(16) ?
    N2 H2A . 0.8600 ?
    C10 C9 . 1.37(2) ?
    C10 C11 . 1.38(2) ?
    C10 H10A . 0.9300 ?
    C13 C12 . 1.397(18) ?
    C13 C16 . 1.501(18) ?
    C9 C14 . 1.50(2) ?
    C12 C11 . 1.387(18) ?
    C12 H12A . 0.9300 ?
    C11 C15 . 1.498(18) ?
    N1 C5 . 1.333(18) ?
    N1 C1 . 1.377(19) ?
    N1 H1A . 0.8600 ?
    C4 C3 . 1.385(17) ?
    C4 C5 . 1.418(17) ?
    C4 H4A . 0.9300 ?
    C2 C3 . 1.331(18) ?
    C2 C1 . 1.356(19) ?
    C2 H2B . 0.9300 ?
    C5 C8 . 1.494(18) ?
    C3 C7 . 1.480(19) ?
    C1 C6 . 1.49(2) ?
    C15 H15A . 0.9600 ?
    C15 H15B . 0.9600 ?
    C15 H15C . 0.9600 ?
    C7 H7A . 0.9600 ?
    C7 H7B . 0.9600 ?
    C7 H7C . 0.9600 ?
    C14 H14A . 0.9600 ?
    C14 H14B . 0.9600 ?
    C14 H14C . 0.9600 ?
    C8 H8A . 0.9600 ?
    C8 H8B . 0.9600 ?
    C8 H8C . 0.9600 ?
    C16 H16A . 0.9600 ?
    C16 H16B . 0.9600 ?
    C16 H16C . 0.9600 ?
    C6 H6A . 0.9600 ?
    C6 H6B . 0.9600 ?
    C6 H6C . 0.9600 ?
loop_
    _geom_angle_atom_site_label_1
    _geom_angle_atom_site_label_2
    _geom_angle_atom_site_label_3
    _geom_angle_site_symmetry_1
    _geom_angle_site_symmetry_3
    _geom_angle
    _geom_angle_publ_flag
    Br2 Zn1 Br4 . . 112.48(8) ?
    Br2 Zn1 Br1 . . 110.92(8) ?
    Br4 Zn1 Br1 . . 109.19(7) ?
    Br2 Zn1 Br3 . . 107.09(8) ?
    Br4 Zn1 Br3 . . 108.55(8) ?
    Br1 Zn1 Br3 . . 108.49(8) ?
    C13 N2 C9 . . 124.2(11) ?
    C13 N2 H2A . . 117.9 ?
    C9 N2 H2A . . 117.9 ?
    C9 C10 C11 . . 122.8(12) ?
    C9 C10 H10A . . 118.6 ?
    C11 C10 H10A . . 118.6 ?
    N2 C13 C12 . . 118.9(11) ?
    N2 C13 C16 . . 118.0(11) ?
    C12 C13 C16 . . 123.1(12) ?
    N2 C9 C10 . . 116.9(12) ?
    N2 C9 C14 . . 117.8(13) ?
    C10 C9 C14 . . 125.2(14) ?
    C11 C12 C13 . . 119.6(12) ?
    C11 C12 H12A . . 120.2 ?
    C13 C12 H12A . . 120.2 ?
    C10 C11 C12 . . 117.4(12) ?
    C10 C11 C15 . . 123.1(12) ?
    C12 C11 C15 . . 119.5(13) ?
    C5 N1 C1 . . 122.0(12) ?
    C5 N1 H1A . . 119.0 ?
    C1 N1 H1A . . 119.0 ?
    C3 C4 C5 . . 120.7(12) ?
    C3 C4 H4A . . 119.7 ?
    C5 C4 H4A . . 119.7 ?
    C3 C2 C1 . . 124.6(12) ?
    C3 C2 H2B . . 117.7 ?
    C1 C2 H2B . . 117.7 ?
    N1 C5 C4 . . 118.0(12) ?
    N1 C5 C8 . . 120.4(12) ?
    C4 C5 C8 . . 121.6(12) ?
    C2 C3 C4 . . 117.0(11) ?
    C2 C3 C7 . . 119.7(12) ?
    C4 C3 C7 . . 123.3(13) ?
    C2 C1 N1 . . 117.5(12) ?
    C2 C1 C6 . . 119.3(16) ?
    N1 C1 C6 . . 123.1(16) ?
    C11 C15 H15A . . 109.5 ?
    C11 C15 H15B . . 109.5 ?
    H15A C15 H15B . . 109.5 ?
    C11 C15 H15C . . 109.5 ?
    H15A C15 H15C . . 109.5 ?
    H15B C15 H15C . . 109.5 ?
    C3 C7 H7A . . 109.5 ?
    C3 C7 H7B . . 109.5 ?
    H7A C7 H7B . . 109.5 ?
    C3 C7 H7C . . 109.5 ?
    H7A C7 H7C . . 109.5 ?
    H7B C7 H7C . . 109.5 ?
    C9 C14 H14A . . 109.5 ?
    C9 C14 H14B . . 109.5 ?
    H14A C14 H14B . . 109.5 ?
    C9 C14 H14C . . 109.5 ?
    H14A C14 H14C . . 109.5 ?
    H14B C14 H14C . . 109.5 ?
    C5 C8 H8A . . 109.5 ?
    C5 C8 H8B . . 109.5 ?
    H8A C8 H8B . . 109.5 ?
    C5 C8 H8C . . 109.5 ?
    H8A C8 H8C . . 109.5 ?
    H8B C8 H8C . . 109.5 ?
    C13 C16 H16A . . 109.5 ?
    C13 C16 H16B . . 109.5 ?
    H16A C16 H16B . . 109.5 ?
    C13 C16 H16C . . 109.5 ?
    H16A C16 H16C . . 109.5 ?
    H16B C16 H16C . . 109.5 ?
    C1 C6 H6A . . 109.5 ?
    C1 C6 H6B . . 109.5 ?
    H6A C6 H6B . . 109.5 ?
    C1 C6 H6C . . 109.5 ?
    H6A C6 H6C . . 109.5 ?
    H6B C6 H6C . . 109.5 ?
loop_
    _geom_torsion_atom_site_label_1
    _geom_torsion_atom_site_label_2
    _geom_torsion_atom_site_label_3
    _geom_torsion_atom_site_label_4
    _geom_torsion_site_symmetry_1
    _geom_torsion_site_symmetry_2
    _geom_torsion_site_symmetry_3
    _geom_torsion_site_symmetry_4
    _geom_torsion
    _geom_torsion_publ_flag
    C9 N2 C13 C12 . . . . -3.1(18) ?
    C9 N2 C13 C16 . . . . -179.7(13) ?
    C13 N2 C9 C10 . . . . 0.6(19) ?
    C13 N2 C9 C14 . . . . 178.8(13) ?
    C11 C10 C9 N2 . . . . 1(2) ?
    C11 C10 C9 C14 . . . . -177.0(14) ?
    N2 C13 C12 C11 . . . . 3.9(18) ?
    C16 C13 C12 C11 . . . . -179.7(13) ?
    C9 C10 C11 C12 . . . . -0.1(19) ?
    C9 C10 C11 C15 . . . . -178.8(13) ?
    C13 C12 C11 C10 . . . . -2.4(17) ?
    C13 C12 C11 C15 . . . . 176.3(12) ?
    C1 N1 C5 C4 . . . . 2.9(19) ?
    C1 N1 C5 C8 . . . . -178.3(13) ?
    C3 C4 C5 N1 . . . . -0.8(17) ?
    C3 C4 C5 C8 . . . . -179.6(12) ?
    C1 C2 C3 C4 . . . . 1.3(19) ?
    C1 C2 C3 C7 . . . . 179.9(13) ?
    C5 C4 C3 C2 . . . . -1.3(17) ?
    C5 C4 C3 C7 . . . . -179.8(12) ?
    C3 C2 C1 N1 . . . . 1(2) ?
    C3 C2 C1 C6 . . . . -180.0(15) ?
    C5 N1 C1 C2 . . . . -3(2) ?
    C5 N1 C1 C6 . . . . 177.8(15) ?
loop_
    _geom_hbond_atom_site_label_D
    _geom_hbond_atom_site_label_H
    _geom_hbond_atom_site_label_A
    _geom_hbond_site_symmetry_A
    _geom_hbond_distance_DH
    _geom_hbond_distance_HA
    _geom_hbond_distance_DA
    _geom_hbond_angle_DHA
    N1 H1A Br1 1_444 0.86 2.79 3.647(13) 175.4
    N2 H2A Br3 . 0.86 2.57 3.433(10) 178.7
    C2 H2B Br3 . 0.93 2.79 3.685(11) 162.2
    C10 H10A Br4 1_566 0.93 2.86 3.776(13) 167.7
_iucr_refine_instructions_details
;
TITL exp_382 in P1 #1
CELL 0.71073 7.362713 9.030974 9.185408 101.7409 110.7776 96.3209
ZERR 2 0.000782 0.000763 0.000924 0.0078 0.0095 0.0078
LATT -1
SFAC C H N Zn Br
UNIT 16 24 2 1 4
SHEL 9999.99 0.84
L.S. 20 0 0 511
PLAN  20
REM reset to P1 #1
BOND
ACTA
CONF
BOND $H
BOND $Br
EQIV $1 x-1, y, z-1
EQIV $2 x, y+1, z
EQIV $3 x, y+1, z+1
HTAB N1 Br1_$1
HTAB N2 Br3
HTAB C2 Br3_$2
HTAB C10 Br4_$3
MPLA 6 N1 C1 C2 C3 C4 C5
MPLA 6 N2 C9 C10 C11 C12 C13
fmap 2
ACTA
REM <HKL>D:/Salim/exp_382/struct/olex2_exp_382/exp_382.hkl</HKL>
WGHT    0.093300
FVAR       5.64376
ZN1   4    0.925967    0.394024    0.496106    11.00000    0.05151    0.04287 =
         0.03719    0.01086    0.01780    0.00546
BR4   5    0.953175    0.277839    0.247504    11.00000    0.08902    0.05643 =
         0.05057    0.01054    0.03825    0.01124
BR3   5    0.593893    0.452092    0.434972    11.00000    0.05249    0.07330 =
         0.04615    0.01546    0.01724    0.01554
BR2   5    0.965049    0.226171    0.670764    11.00000    0.08022    0.06011 =
         0.05207    0.02787    0.02922    0.01596
BR1   5    1.167501    0.634268    0.628292    11.00000    0.06504    0.05211 =
         0.05727    0.00728    0.02065   -0.00755
N2    3    0.682805    0.629318    0.828400    11.00000    0.05508    0.04662 =
         0.02943    0.01221    0.01234   -0.00649
AFIX  43
H2A   2    0.658780    0.583852    0.729767    11.00000   -1.20000
AFIX   0
C10   1    0.785212    0.852818    1.035531    11.00000    0.04165    0.04789 =
         0.06073    0.00943    0.01311    0.00901
AFIX  43
H10A  2    0.827084    0.959466    1.071918    11.00000   -1.20000
AFIX   0
C13   1    0.655025    0.542876    0.922672    11.00000    0.04666    0.03714 =
         0.05307    0.00737    0.01870    0.00212
C9    1    0.745876    0.782826    0.877282    11.00000    0.05098    0.04670 =
         0.05902    0.01776    0.01982    0.00692
C12   1    0.702367    0.613204    1.085252    11.00000    0.04935    0.06995 =
         0.04068    0.01547    0.01707    0.01576
AFIX  43
H12A  2    0.691690    0.553841    1.154623    11.00000   -1.20000
AFIX   0
C11   1    0.765383    0.772052    1.142645    11.00000    0.03633    0.05092 =
         0.04653    0.00777    0.01640    0.00941
N1    3    0.271698   -0.174844    0.047961    11.00000    0.05873    0.09434 =
         0.04375    0.02135    0.02011    0.01236
AFIX  43
H1A   2    0.251760   -0.214758   -0.051105    11.00000   -1.20000
AFIX   0
C4    1    0.276489   -0.199472    0.300094    11.00000    0.04083    0.06179 =
         0.04032    0.01770    0.01618    0.01658
AFIX  43
H4A   2    0.261868   -0.261942    0.365762    11.00000   -1.20000
AFIX   0
C2    1    0.344870    0.042929    0.261896    11.00000    0.04681    0.02937 =
         0.05090    0.01014    0.01138    0.00255
AFIX  43
H2B   2    0.378189    0.149708    0.301924    11.00000   -1.20000
AFIX   0
C5    1    0.251960   -0.267934    0.139259    11.00000    0.03451    0.06891 =
         0.02995    0.01265    0.01042    0.01147
C3    1    0.321989   -0.040546    0.360328    11.00000    0.04450    0.05765 =
         0.03661    0.00726    0.01418    0.01494
C1    1    0.323022   -0.016752    0.107367    11.00000    0.05146    0.06392 =
         0.05804    0.03130    0.01441    0.00708
C15   1    0.804287    0.848128    1.314657    11.00000    0.06440    0.08183 =
         0.03697   -0.01444    0.01757    0.00700
AFIX 137
H15A  2    0.912091    0.813023    1.384833    11.00000   -1.50000
H15B  2    0.687603    0.822081    1.335602    11.00000   -1.50000
H15C  2    0.838097    0.958032    1.333765    11.00000   -1.50000
AFIX   0
C7    1    0.350009    0.037980    0.527027    11.00000    0.06605    0.07371 =
         0.04833    0.00931    0.02678    0.01962
AFIX 137
H7A   2    0.481409    0.099638    0.582257    11.00000   -1.50000
H7B   2    0.332092   -0.037796    0.583010    11.00000   -1.50000
H7C   2    0.254697    0.103016    0.523910    11.00000   -1.50000
AFIX   0
C14   1    0.773827    0.863562    0.757639    11.00000    0.10936    0.08633 =
         0.07286    0.05686    0.03532    0.02949
AFIX 137
H14A  2    0.865407    0.820549    0.717054    11.00000   -1.50000
H14B  2    0.825275    0.971528    0.809064    11.00000   -1.50000
H14C  2    0.648745    0.850450    0.669974    11.00000   -1.50000
AFIX   0
C8    1    0.201618   -0.439065    0.071445    11.00000    0.06964    0.03675 =
         0.06102    0.00939    0.02417    0.00571
AFIX 137
H8A   2    0.179029   -0.463065   -0.041064    11.00000   -1.50000
H8B   2    0.084050   -0.480569    0.084168    11.00000   -1.50000
H8C   2    0.309426   -0.483520    0.127658    11.00000   -1.50000
AFIX   0
C16   1    0.584850    0.372042    0.850608    11.00000    0.08697    0.04945 =
         0.06486    0.02135    0.03933    0.00031
AFIX 137
H16A  2    0.621973    0.341367    0.760422    11.00000   -1.50000
H16B  2    0.443232    0.346679    0.814994    11.00000   -1.50000
H16C  2    0.644450    0.318785    0.930302    11.00000   -1.50000
AFIX   0
C6    1    0.352953    0.089641    0.009550    11.00000    0.11994    0.15176 =
         0.11883    0.10127    0.04709    0.02696
AFIX 137
H6A   2    0.254862    0.153080   -0.004277    11.00000   -1.50000
H6B   2    0.340491    0.030363   -0.094126    11.00000   -1.50000
H6C   2    0.482773    0.153966    0.064087    11.00000   -1.50000
HKLF 4
REM  exp_382 in P1 #1
REM R1 =  0.0536 for   2399 Fo > 4sig(Fo)  and  0.0615 for all   2730 data
REM    214 parameters refined using      3 restraints
END
WGHT      0.0933      0.0000
REM Highest difference peak  0.748,  deepest hole -0.768,  1-sigma level  0.119
Q1    1   0.9214  0.1209  0.6148  11.00000  0.05    0.75
Q2    1   1.0985  0.5166  0.5638  11.00000  0.05    0.73
Q3    1   0.8465  0.4340  0.3987  11.00000  0.05    0.69
Q4    1   0.9141  0.5073  0.5358  11.00000  0.05    0.68
Q5    1   0.5474  0.5649  0.4715  11.00000  0.05    0.65
Q6    1   0.9963  0.3773  0.6185  11.00000  0.05    0.64
Q7    1   0.9578  0.3389  0.7275  11.00000  0.05    0.64
Q8    1   0.9913  0.1688  0.2121  11.00000  0.05    0.63
Q9    1   0.9032  0.2713  0.5894  11.00000  0.05    0.62
Q10   1   0.9727  0.3924  0.3032  11.00000  0.05    0.58
Q11   1   1.0256  0.1753  0.7682  11.00000  0.05    0.57
Q12   1   1.2157  0.7590  0.6900  11.00000  0.05    0.56
Q13   1   1.0039  0.2958  0.4569  11.00000  0.05    0.55
Q14   1   1.0963  0.6813  0.5360  11.00000  0.05    0.55
Q15   1   0.5264  0.4958  0.3369  11.00000  0.05    0.54
Q16   1   0.6791  0.4166  0.5420  11.00000  0.05    0.53
Q17   1   0.8318  0.2475  0.2440  11.00000  0.05    0.52
Q18   1   1.0308  0.2320  0.3486  11.00000  0.05    0.50
Q19   1   0.5934  0.3335  0.3845  11.00000  0.05    0.50
Q20   1   0.8804  0.2790  0.4420  11.00000  0.05    0.48
;
data_global
_journal_date_recd_electronic     2012-09-26
_journal_date_accepted     2012-09-28
_journal_name_full     'Acta Crystallographica, Section E'
_journal_year     2012
_journal_volume     68
_journal_issue     11
_journal_page_first     m1320
_journal_page_last     m1320
_journal_paper_category     QM
_journal_paper_doi     10.1107/S1600536812040925
_journal_coeditor_code     PV2593
_publ_contact_author_name     'Basem F. Ali'
_publ_contact_author_address
;
Department of Chemistry
Al al-Bayt University
Mafraq 25113
Jordan
;
_publ_contact_author_email     bfali@aabu.edu.jo
_publ_contact_author_fax     '-'
_publ_contact_author_phone     '00962 796153577'
_publ_section_title
;
Bis(2,4,6-trimethylpyridinium) tetrabromidozincate
;
loop_
    _publ_author_name
    _publ_author_footnote
    _publ_author_address
    'Ali, Basem F.' .
;
Department of Chemistry
Al al-Bayt University
Mafraq 25113
Jordan
;
    'Haddad, Salim F.' .
;
Department of Chemistry
The University of Jordan
Amman 11942
Jordan
;
    'Al-Far, Rawhi' .
;
Faculty of Science and IT
Al-Balqa'a Applied University
Salt
Jordan
;
