# Supplementary material for: Bis(2,4,6-trimethyl­pyridinium) tetra­bromidozincate
Source: Acta Crystallogr Sect E Struct Rep Online. 2012 Oct 3;68(Pt 11):m1320. doi: 10.1107/S1600536812040925 (PMC3515090; doi:10.1107/S1600536812040925)
Supplement: Supplementary file 2 [file e-68-m1320-Isup2.hkl]

# 
# h,k,l, Fc-squared, Fo-squared, sigma(Fo-squared) and status flag 
# 
data_I
_shelx_title  ' exp_382 in P1' 
_shelx_refln_list_code          4 
_shelx_F_calc_maximum      179.13 
_exptl_crystal_F_000       304.00 
_reflns_d_resolution_high  0.8401 
 
loop_ 
 _symmetry_equiv_pos_as_xyz 
 'x, y, z' 
 
_cell_length_a     7.3627 
_cell_length_b     9.0310 
_cell_length_c     9.1854 
_cell_angle_alpha 101.741 
_cell_angle_beta  110.778 
_cell_angle_gamma  96.321 
 
_shelx_F_squared_multiplier     1.000 
 
loop_ 
 _refln_index_h 
 _refln_index_k 
 _refln_index_l 
 _refln_F_squared_calc 
 _refln_F_squared_meas 
 _refln_F_squared_sigma 
 _refln_observed_status 
   3  -2 -10      111.73      124.73     26.79 o 
   4  -2 -10      135.68      135.45     27.64 o 
   2  -1 -10      152.59      224.16     35.56 o 
   3  -1 -10       41.81       44.56     18.21 o 
   4  -1 -10       13.18       12.27     14.54 o 
   5  -1 -10      196.74      209.71     31.18 o 
   1   0 -10       39.75       38.96     20.31 o 
   2   0 -10       53.41       40.65     17.53 o 
   3   0 -10      122.23      130.57     18.29 o 
   4   0 -10       46.38       38.89     16.35 o 
   5   0 -10       43.43       82.98     21.91 o 
   6   0 -10       27.52       19.13     14.62 o 
   0   1 -10       58.28       84.35     26.28 o 
   1   1 -10      203.97      238.12     36.72 o 
   2   1 -10      103.63      105.75     25.21 o 
   3   1 -10        9.72       15.35      8.74 o 
   4   1 -10       67.07       55.10     19.22 o 
   5   1 -10       52.77       53.89     16.57 o 
   6   1 -10       29.23       45.33     17.25 o 
   0   2 -10       87.10      100.38     31.35 o 
   1   2 -10       72.22       65.58     23.21 o 
   2   2 -10      178.29      200.73     33.18 o 
   3   2 -10      107.99      113.83     24.54 o 
   4   2 -10      187.55      213.06     29.74 o 
   5   2 -10      146.28      129.74     23.29 o 
   6   2 -10        0.84       13.09      8.94 o 
   0   3 -10       53.82       84.06     28.36 o 
   1   3 -10       22.00       19.67     16.83 o 
   2   3 -10      301.77      372.92     43.36 o 
   3   3 -10      211.39      240.34     32.36 o 
   4   3 -10       59.62       74.07     14.39 o 
   5   3 -10      106.64      119.26     22.55 o 
   0   4 -10       85.14      118.73     33.39 o 
   1   4 -10       37.71      133.28     30.92 o 
   2   4 -10      144.59      166.92     31.13 o 
   3   4 -10       82.84      123.15     24.46 o 
   1   5 -10        1.92       36.02     20.71 o 
   2   5 -10       20.05       50.31     22.76 o 
   3  -4  -9        5.22       14.68     14.97 o 
   4  -4  -9      133.31      122.86     24.42 o 
   1  -3  -9       59.60       99.98     26.72 o 
   2  -3  -9      123.86      121.38     19.03 o 
   3  -3  -9       53.42       33.63     18.46 o 
   4  -3  -9      169.63      125.61     25.09 o 
   5  -3  -9       31.37       17.05     11.09 o 
   6  -3  -9        3.00      -13.07     13.07 o 
   0  -2  -9       40.09       51.96     19.59 o 
   1  -2  -9        7.85       10.60     12.15 o 
   2  -2  -9      242.89      256.72     55.21 o 
   3  -2  -9        7.94       -6.15     13.48 o 
   4  -2  -9       26.66       24.35     14.58 o 
   5  -2  -9      118.04       67.25     20.01 o 
   6  -2  -9       21.30       15.48     11.29 o 
  -1  -1  -9        6.47       11.08     14.84 o 
   0  -1  -9      109.98      109.41     27.22 o 
   1  -1  -9       14.87       21.73     14.28 o 
   2  -1  -9       41.86       51.73     17.09 o 
   3  -1  -9       89.72       83.63     21.04 o 
   4  -1  -9        4.97       28.33     14.49 o 
   5  -1  -9      154.97      153.74     26.06 o 
   6  -1  -9       14.42       19.05     12.19 o 
   7  -1  -9       26.28       54.59     20.33 o 
  -1   0  -9        8.45       42.93     27.54 o 
   0   0  -9        1.28       -7.14     12.67 o 
   1   0  -9      267.67      324.01     40.20 o 
   2   0  -9       67.03       64.92     17.58 o 
   3   0  -9      193.08      175.63     26.91 o 
   4   0  -9       19.79       18.80     11.67 o 
   5   0  -9       51.99       40.24     16.50 o 
   6   0  -9       58.97       51.66     17.21 o 
   7   0  -9       25.27       24.40     13.50 o 
  -1   1  -9      252.17      330.36     47.06 o 
   0   1  -9      159.32      150.68     30.73 o 
   1   1  -9      581.32      655.07     55.04 o 
   2   1  -9      145.84      153.64     25.63 o 
   3   1  -9       17.55       20.26     11.58 o 
   4   1  -9      409.22      389.45     37.23 o 
   5   1  -9      190.19      174.50     25.02 o 
   6   1  -9      113.14       88.57     20.14 o 
   7   1  -9       24.19       41.30     14.77 o 
  -2   2  -9       96.86       85.54     30.55 o 
  -1   2  -9      503.79      629.42     65.42 o 
   0   2  -9      148.15      183.53     33.55 o 
   1   2  -9      346.32      353.82     41.63 o 
   2   2  -9      750.49      732.33     55.15 o 
   3   2  -9      333.58      327.98     25.00 o 
   4   2  -9      829.37      876.50     55.55 o 
   5   2  -9      275.98      245.59     29.43 o 
   6   2  -9       35.63       33.56     12.23 o 
   7   2  -9      105.48      142.40     23.50 o 
  -2   3  -9       45.34       80.03     29.57 o 
  -1   3  -9      334.22      474.85     57.43 o 
   0   3  -9      306.74      388.46     49.77 o 
   1   3  -9      189.89      207.75     32.30 o 
   2   3  -9     1528.51     1857.12     89.66 o 
   3   3  -9      576.48      633.67     48.23 o 
   4   3  -9       74.75      103.60     20.10 o 
   5   3  -9      477.52      505.84     39.94 o 
   6   3  -9      268.83      256.04     28.68 o 
  -2   4  -9       15.36        9.50     18.14 o 
  -1   4  -9       64.36       55.03     25.33 o 
   0   4  -9      643.74      801.34     67.62 o 
   1   4  -9      249.75      304.84     40.77 o 
   2   4  -9      404.39      458.32     43.00 o 
   3   4  -9      482.96      536.89     44.69 o 
   4   4  -9      351.26      393.41     25.74 o 
   5   4  -9      563.26      588.96     43.49 o 
  -1   5  -9        8.38      -13.76     18.70 o 
   0   5  -9      212.20      233.72     38.54 o 
   1   5  -9       96.82      102.85     24.50 o 
   2   5  -9       91.20      131.67     26.11 o 
  -1   6  -9       52.55       33.68     20.82 o 
   0   6  -9        9.98      -23.14     23.14 o 
   2  -5  -8       24.96       69.07     19.89 o 
   3  -5  -8       28.13       24.98     13.17 o 
   4  -5  -8      175.19      168.90     28.69 o 
   5  -5  -8       75.67       53.53     16.54 o 
   0  -4  -8       64.56       54.67     21.06 o 
   1  -4  -8       66.56       87.32     23.06 o 
   2  -4  -8      142.27      207.38     32.34 o 
   3  -4  -8       40.22       40.26     16.92 o 
   4  -4  -8       33.10       23.40     15.07 o 
   5  -4  -8       46.00       44.15     16.56 o 
   6  -4  -8       20.18       16.45     12.25 o 
  -1  -3  -8       59.26       33.88     20.37 o 
   0  -3  -8      260.40      260.45     36.34 o 
   1  -3  -8      109.58      134.02     27.90 o 
   2  -3  -8        3.42       43.59     15.83 o 
   3  -3  -8      194.06      210.69     29.59 o 
   4  -3  -8      121.75      127.85     24.45 o 
   5  -3  -8      107.16       88.75     19.67 o 
   6  -3  -8      105.60      173.99     29.33 o 
   7  -3  -8       24.19       34.99     16.05 o 
  -1  -2  -8       86.58       63.81     21.31 o 
   0  -2  -8       79.89       87.91     21.82 o 
   1  -2  -8      339.45      340.70     39.30 o 
   2  -2  -8      141.67      171.58     27.09 o 
   3  -2  -8      585.06      544.35     45.30 o 
   4  -2  -8      476.03      485.82     42.36 o 
   5  -2  -8        6.59       -6.29     10.49 o 
   6  -2  -8      103.18      130.43     24.04 o 
   7  -2  -8      120.31      132.47     24.66 o 
  -2  -1  -8       94.74      141.57     36.34 o 
  -1  -1  -8       88.30      101.32     26.68 o 
   0  -1  -8       31.50       47.08     17.64 o 
   1  -1  -8      863.29      899.39     60.58 o 
   2  -1  -8      596.53      566.47     45.62 o 
   3  -1  -8      138.08      178.64     25.89 o 
   4  -1  -8      425.16      436.54     38.80 o 
   5  -1  -8      337.16      360.07     35.75 o 
   6  -1  -8      151.47      192.70     28.70 o 
   7  -1  -8      187.16      160.03     26.31 o 
  -2   0  -8       48.88      110.89     29.62 o 
  -1   0  -8      250.74      356.75     46.29 o 
   0   0  -8      109.37       94.03     21.14 o 
   1   0  -8      539.75      615.70     48.94 o 
   2   0  -8      272.12      301.88     32.68 o 
   3   0  -8       91.30      104.75     17.76 o 
   4   0  -8      703.91      713.98     48.42 o 
   5   0  -8      700.26      647.50     46.29 o 
   6   0  -8       15.78       10.16      9.98 o 
   7   0  -8       95.65       80.55     18.98 o 
  -3   1  -8       16.93       58.69     27.57 o 
  -2   1  -8       19.31       51.14     28.40 o 
  -1   1  -8      320.74      525.72     54.35 o 
   0   1  -8        3.58        2.18     12.71 o 
   1   1  -8      138.76      148.69     25.56 o 
   2   1  -8      563.45      641.18     33.06 o 
   3   1  -8      562.45      593.96     43.56 o 
   4   1  -8      181.08      165.18     22.71 o 
   5   1  -8       79.12       82.08     17.58 o 
   6   1  -8       63.39       65.28     14.35 o 
   7   1  -8      103.07      145.40     23.93 o 
  -3   2  -8       22.87       65.24     29.51 o 
  -2   2  -8      126.66      129.37     31.74 o 
  -1   2  -8      405.18      521.74     55.25 o 
   0   2  -8       50.39       66.10     18.42 o 
   1   2  -8       28.21       63.15     17.64 o 
   2   2  -8      719.24      795.70     52.58 o 
   3   2  -8       31.68       21.53     12.98 o 
   4   2  -8       34.20       28.08     10.38 o 
   5   2  -8      160.81      195.51     23.99 o 
   6   2  -8      120.69      134.45     20.60 o 
   7   2  -8       77.16       80.31     17.65 o 
  -3   3  -8      116.82       83.62     30.65 o 
  -2   3  -8      157.18      160.88     33.83 o 
  -1   3  -8      101.74      204.22     37.27 o 
   0   3  -8      467.76      650.47     54.31 o 
   1   3  -8      320.48      331.27     34.82 o 
   2   3  -8      213.86      240.90     28.62 o 
   3   3  -8       14.42       19.03      7.71 o 
   4   3  -8       28.26       43.41     10.62 o 
   5   3  -8      284.33      288.49     27.38 o 
   6   3  -8       52.89       36.80     11.18 o 
   7   3  -8       28.05       39.96     12.63 o 
  -3   4  -8       57.02       38.34     17.21 o 
  -2   4  -8       58.84      104.12     30.26 o 
  -1   4  -8      217.88      289.19     42.22 o 
   0   4  -8      217.60      337.72     42.33 o 
   1   4  -8       93.74      136.11     23.69 o 
   2   4  -8      236.70      266.14     29.65 o 
   3   4  -8      241.23      321.09     30.35 o 
   4   4  -8      101.61      130.28     19.99 o 
   5   4  -8      314.61      321.84     28.37 o 
  -3   5  -8       24.54       -7.01     23.25 o 
  -2   5  -8       21.52       13.49     19.85 o 
  -1   5  -8       77.29       85.83     26.93 o 
   0   5  -8      110.98      150.15     30.64 o 
   1   5  -8       46.18       55.30     16.73 o 
   2   5  -8      113.12      144.85     23.13 o 
   3   5  -8      432.36      522.94     37.49 o 
  -1   6  -8       93.22       80.09     19.86 o 
   0   6  -8       13.67      -16.15     22.01 o 
   1   6  -8      156.59      198.75     28.87 o 
   1  -6  -7       67.32       95.31     23.91 o 
   2  -6  -7        5.04       12.75     12.21 o 
   3  -6  -7       12.13        9.70     10.47 o 
   4  -6  -7       62.68       82.42     20.35 o 
   5  -6  -7       13.76       -0.57      9.05 o 
   0  -5  -7       39.66       39.42     20.44 o 
   1  -5  -7       30.12       30.78     15.98 o 
   2  -5  -7       85.17       92.94     22.11 o 
   3  -5  -7        2.19      -10.80     13.00 o 
   4  -5  -7       88.87       55.35     16.41 o 
   5  -5  -7        2.69       -3.20     10.51 o 
   6  -5  -7       17.22       23.35     15.28 o 
  -1  -4  -7       16.27       -2.45     12.16 o 
   0  -4  -7      321.10      376.56     43.00 o 
   1  -4  -7       65.18       92.71     17.75 o 
   2  -4  -7       87.49       88.79     20.29 o 
   3  -4  -7       93.35       85.79     18.62 o 
   4  -4  -7      101.42      146.28     24.58 o 
   5  -4  -7       69.21       46.70     14.93 o 
   6  -4  -7        4.76        9.70     12.57 o 
   7  -4  -7       25.21       55.91     18.56 o 
  -2  -3  -7      266.43      386.77     49.85 o 
  -1  -3  -7      193.36      215.47     33.74 o 
   0  -3  -7      483.26      471.31     45.17 o 
   1  -3  -7      167.43      207.33     20.87 o 
   2  -3  -7       54.40       55.30     16.25 o 
   3  -3  -7      770.24      701.47     48.89 o 
   4  -3  -7      228.11      186.51     25.13 o 
   5  -3  -7       36.96       43.62     15.02 o 
   6  -3  -7       90.60       82.54     19.92 o 
   7  -3  -7       58.51       67.29     19.16 o 
  -3  -2  -7      109.11      173.21     37.42 o 
  -2  -2  -7      493.41      621.43     60.54 o 
  -1  -2  -7       66.32       59.25     16.46 o 
   0  -2  -7      103.29      118.91     25.20 o 
   1  -2  -7     1638.30     1623.23     55.50 o 
   2  -2  -7      881.97      846.88     52.98 o 
   3  -2  -7      801.66      770.40     49.31 o 
   4  -2  -7      516.05      462.59     38.78 o 
   5  -2  -7       66.24       45.48     14.69 o 
   6  -2  -7      305.53      310.45     33.48 o 
   7  -2  -7      143.23      125.44     24.23 o 
   8  -2  -7        6.37       -8.30     11.26 o 
  -3  -1  -7       59.52      104.76     33.27 o 
  -2  -1  -7      234.35      247.43     41.41 o 
  -1  -1  -7      725.26      781.80     60.31 o 
   0  -1  -7      684.78      704.07     52.45 o 
   1  -1  -7     1913.07     2005.24     85.64 o 
   2  -1  -7      642.03      619.35     43.59 o 
   3  -1  -7      172.90      193.11     23.87 o 
   4  -1  -7     1565.92     1511.76     69.00 o 
   5  -1  -7      752.80      725.16     47.85 o 
   6  -1  -7      379.93      374.00     35.86 o 
   7  -1  -7      240.01      253.70     31.91 o 
   8  -1  -7       38.89       34.09     13.83 o 
  -3   0  -7       83.58       87.04     29.99 o 
  -2   0  -7      116.86      124.81     30.55 o 
  -1   0  -7      928.32     1076.86     69.82 o 
   0   0  -7      195.37      208.47     27.91 o 
   1   0  -7      608.72      699.08     48.61 o 
   2   0  -7     1671.74     1782.57     73.81 o 
   3   0  -7     1171.98     1118.17     55.79 o 
   4   0  -7     1799.60     1728.23     71.26 o 
   5   0  -7      647.83      646.07     43.62 o 
   6   0  -7       20.07       17.25     11.64 o 
   7   0  -7      340.65      326.07     34.63 o 
   8   0  -7      263.08      347.02     36.82 o 
  -4   1  -7        1.82      -34.66     34.66 o 
  -3   1  -7      128.26      185.75     38.77 o 
  -2   1  -7       20.28       40.20     21.14 o 
  -1   1  -7      307.93      412.13     43.21 o 
   0   1  -7      499.44      558.73     45.26 o 
   1   1  -7      434.28      495.37     39.53 o 
   2   1  -7     1564.86     1606.73     69.20 o 
   3   1  -7      360.03      351.51     30.56 o 
   4   1  -7      695.84      647.09     39.85 o 
   5   1  -7      786.15      799.48     46.38 o 
   6   1  -7      620.92      613.09     43.71 o 
   7   1  -7      341.11      376.90     35.97 o 
   8   1  -7       74.19       74.16     19.05 o 
  -4   2  -7        6.86      -29.22     29.55 o 
  -3   2  -7       19.14      -25.41     25.41 o 
  -2   2  -7      369.81      410.27     49.85 o 
  -1   2  -7      101.04      135.01     26.78 o 
   0   2  -7      452.25      590.68     45.85 o 
   1   2  -7       44.11       28.61     13.51 o 
   2   2  -7      995.60     1024.92     37.94 o 
   3   2  -7      586.75      616.00     38.84 o 
   4   2  -7      507.22      488.71     33.56 o 
   5   2  -7      883.34      910.98     47.13 o 
   6   2  -7      107.47      109.63     18.31 o 
   7   2  -7       13.19       16.87     12.23 o 
   8   2  -7       70.98       63.29     16.77 o 
  -4   3  -7      207.84      332.42     53.71 o 
  -3   3  -7      116.08      114.00     29.22 o 
  -2   3  -7      351.78      427.46     50.72 o 
  -1   3  -7      140.06      167.17     31.03 o 
   0   3  -7      418.04      469.52     43.48 o 
   1   3  -7     1118.67     1242.54     62.74 o 
   2   3  -7      752.65      905.65     48.88 o 
   3   3  -7      817.75      916.82     48.00 o 
   4   3  -7       85.32       89.10     14.32 o 
   5   3  -7       65.73       55.42     11.80 o 
   6   3  -7       82.07       86.59     15.69 o 
   7   3  -7       76.56       65.38     14.76 o 
  -3   4  -7       51.10       84.57     26.66 o 
  -2   4  -7      483.81      501.30     55.69 o 
  -1   4  -7      902.52     1120.20     75.20 o 
   0   4  -7      665.57      788.71     55.56 o 
   1   4  -7     1372.30     1615.62     71.40 o 
   2   4  -7      472.48      567.70     37.54 o 
   3   4  -7        3.45        4.76      4.47 o 
   4   4  -7      492.31      504.28     33.42 o 
   5   4  -7      419.91      433.08     29.79 o 
  -2   5  -7      141.86      197.87     35.96 o 
  -1   5  -7      990.03     1329.01     84.05 o 
   0   5  -7      390.20      462.83     44.02 o 
   1   5  -7      276.82      328.12     32.84 o 
   2   5  -7     1044.30     1282.77     55.93 o 
   3   5  -7      963.76     1033.16     45.04 o 
   4   5  -7      481.96      627.24     36.14 o 
  -1   6  -7      353.93      409.85     47.56 o 
   0   6  -7      422.30      491.27     45.89 o 
   1   6  -7      518.29      476.71     37.98 o 
   1  -7  -6        3.74       18.72     11.25 o 
   2  -7  -6      109.33      134.83     24.26 o 
   3  -7  -6      105.87      131.62     23.24 o 
   4  -7  -6       51.09       47.84     13.80 o 
   5  -7  -6       20.35       58.32     17.88 o 
  -1  -6  -6       18.20        9.32     16.49 o 
   0  -6  -6      167.63      205.82     33.04 o 
   1  -6  -6      214.73      208.55     31.03 o 
   2  -6  -6      342.49      340.54     36.67 o 
   3  -6  -6      155.12      151.17     24.66 o 
   4  -6  -6        8.34        4.96      9.74 o 
   5  -6  -6      132.50      164.43     26.15 o 
   6  -6  -6      139.93      185.93     29.96 o 
  -2  -5  -6       34.39       75.76     23.57 o 
  -1  -5  -6       91.42       86.55     21.70 o 
   0  -5  -6      541.00      652.44     43.66 o 
   1  -5  -6      186.90      244.53     31.65 o 
   2  -5  -6       98.50      110.64     20.64 o 
   3  -5  -6      449.46      420.03     38.64 o 
   4  -5  -6      345.31      320.74     33.76 o 
   5  -5  -6      287.90      297.91     32.69 o 
   6  -5  -6      211.05      215.28     29.86 o 
   7  -5  -6       35.70       19.65     13.28 o 
  -2  -4  -6      195.80      286.29     41.57 o 
  -1  -4  -6       52.39       67.20     21.57 o 
   0  -4  -6      315.91      359.00     24.60 o 
   1  -4  -6      259.78      252.62     30.55 o 
   2  -4  -6      134.00      148.12     22.43 o 
   3  -4  -6     1077.11     1081.71     58.41 o 
   4  -4  -6      621.17      577.12     43.94 o 
   5  -4  -6        7.71        8.24     10.50 o 
   6  -4  -6      209.72      210.91     28.37 o 
   7  -4  -6      219.97      237.21     32.70 o 
  -3  -3  -6       51.29      108.42     31.07 o 
  -2  -3  -6      200.48      268.96     38.96 o 
  -1  -3  -6        4.51        8.97     12.80 o 
   0  -3  -6       23.36       27.40     14.11 o 
   1  -3  -6      758.37      865.58     53.04 o 
   2  -3  -6      266.89      267.59     28.89 o 
   3  -3  -6      517.81      469.68     38.10 o 
   4  -3  -6      282.43      289.79     29.09 o 
   5  -3  -6      243.29      239.43     27.60 o 
   6  -3  -6      313.39      308.26     33.98 o 
   7  -3  -6      206.09      238.82     31.74 o 
   8  -3  -6        4.92       -0.07     10.46 o 
  -4  -2  -6       23.45       59.15     27.47 o 
  -3  -2  -6      121.19      167.17     35.54 o 
  -2  -2  -6      127.04      193.11     33.71 o 
  -1  -2  -6       87.22       95.17     19.91 o 
   0  -2  -6       29.73       33.51     13.29 o 
   1  -2  -6     1030.62     1058.87     56.37 o 
   2  -2  -6        0.29       -5.69      8.42 o 
   3  -2  -6       52.02       35.05     10.97 o 
   4  -2  -6      622.62      678.63     43.26 o 
   5  -2  -6      271.09      260.84     28.28 o 
   6  -2  -6       97.81       86.53     17.95 o 
   7  -2  -6       64.36       46.03     14.47 o 
   8  -2  -6       39.46       48.19     15.98 o 
  -4  -1  -6       39.92       36.09     21.08 o 
  -3  -1  -6      121.19      136.15     34.66 o 
  -2  -1  -6      104.97      169.33     32.25 o 
  -1  -1  -6      349.25      398.21     38.83 o 
   0  -1  -6      376.32      443.82     37.35 o 
   1  -1  -6      698.99      722.90     44.45 o 
   2  -1  -6      144.05      195.81     22.58 o 
   3  -1  -6        1.64       10.92      6.89 o 
   4  -1  -6      827.21      866.50     46.99 o 
   5  -1  -6       24.69       15.27      7.91 o 
   6  -1  -6       37.86       43.81     15.34 o 
   7  -1  -6       91.89       91.24     19.74 o 
   8  -1  -6       43.45       61.22     18.19 o 
  -4   0  -6        9.76        4.59     16.15 o 
  -3   0  -6       52.87       76.74     25.31 o 
  -2   0  -6      327.57      440.86     46.93 o 
  -1   0  -6      526.81      529.24     44.90 o 
   0   0  -6      358.10      380.84     34.35 o 
   1   0  -6      245.87      265.87     26.40 o 
   2   0  -6     1004.77     1020.10     49.56 o 
   3   0  -6      236.88      191.94     20.58 o 
   4   0  -6      721.88      747.59     42.45 o 
   5   0  -6       50.53       56.62     13.62 o 
   6   0  -6        5.01        5.64      8.37 o 
   7   0  -6      146.18      162.96     23.55 o 
   8   0  -6       30.26       28.20     13.14 o 
  -4   1  -6       32.73      -15.62     25.64 o 
  -3   1  -6       39.97       60.34     20.77 o 
  -2   1  -6      405.36      597.40     54.12 o 
  -1   1  -6       98.30      133.44     23.53 o 
   0   1  -6      489.04      538.78     27.60 o 
   1   1  -6      408.97      437.83     33.40 o 
   2   1  -6     1380.24     1410.17     56.98 o 
   3   1  -6      112.43      111.17     15.95 o 
   4   1  -6      159.01      155.98     18.71 o 
   5   1  -6      374.51      396.37     30.54 o 
   6   1  -6       31.40       29.60     10.87 o 
   7   1  -6      177.41      145.76     22.25 o 
   8   1  -6        7.20       -4.42      9.79 o 
  -4   2  -6       40.26       30.42     20.92 o 
  -3   2  -6       15.72        6.44     17.95 o 
  -2   2  -6      766.37      912.24     67.51 o 
  -1   2  -6       28.56       74.15     21.35 o 
   0   2  -6      479.86      507.16     22.13 o 
   1   2  -6      588.00      676.74     40.36 o 
   2   2  -6      234.64      241.96     22.83 o 
   3   2  -6      348.94      352.80     25.90 o 
   4   2  -6       37.32       38.27      9.87 o 
   5   2  -6      454.18      462.97     31.43 o 
   6   2  -6       14.04       19.01      9.37 o 
   7   2  -6       48.19       35.53     12.99 o 
   8   2  -6       42.33       42.29     14.04 o 
  -4   3  -6      294.44      346.94     53.47 o 
  -3   3  -6      137.68      122.63     24.86 o 
  -2   3  -6      658.29      781.62     63.30 o 
  -1   3  -6      299.49      419.14     40.80 o 
   0   3  -6      135.30      172.53     24.89 o 
   1   3  -6     1449.26     1544.16     61.65 o 
   2   3  -6       55.22       75.86      9.41 o 
   3   3  -6      235.96      265.33     22.24 o 
   4   3  -6      178.58      180.81     17.87 o 
   5   3  -6      180.42      170.55     17.71 o 
   6   3  -6       72.19       84.78     15.27 o 
   7   3  -6        1.25        0.67      6.40 o 
  -3   4  -6       14.98       -1.99     23.37 o 
  -2   4  -6      262.56      291.65     40.23 o 
  -1   4  -6     1470.42     1914.43     91.80 o 
   0   4  -6      541.24      633.89     45.45 o 
   1   4  -6     1330.69     1534.13     61.32 o 
   2   4  -6      363.27      437.55     28.33 o 
   3   4  -6      159.76      203.31     19.32 o 
   4   4  -6      875.19      881.97     39.18 o 
   5   4  -6      116.70      133.83     15.35 o 
  -2   5  -6      512.40      729.38     65.87 o 
  -1   5  -6     1673.96     2135.02    101.68 o 
   0   5  -6      276.74      335.21     34.15 o 
   1   5  -6      413.47      471.38     34.33 o 
   2   5  -6     1857.37     2041.91     62.97 o 
   3   5  -6      588.83      693.63     29.18 o 
   4   5  -6      735.11      865.58     37.02 o 
   1   6  -6      713.32      800.05     44.63 o 
   1  -8  -5        8.27       14.42      8.91 o 
   2  -8  -5       53.73       59.95     13.59 o 
   3  -8  -5       37.22       20.50      9.20 o 
   4  -8  -5       29.34       13.37      8.88 o 
  -1  -7  -5       84.17       97.49     25.12 o 
   0  -7  -5       64.76       75.07     14.62 o 
   1  -7  -5       83.12       83.54     13.89 o 
   2  -7  -5      321.63      364.38     35.27 o 
   3  -7  -5       75.98       72.56     16.77 o 
   4  -7  -5       19.62       36.57     13.63 o 
   5  -7  -5       48.59       43.42     14.98 o 
   6  -7  -5       93.35       74.14     20.59 o 
  -2  -6  -5        3.35       22.15     16.71 o 
  -1  -6  -5       87.77       70.04     20.28 o 
   0  -6  -5      626.63      762.20     46.47 o 
   1  -6  -5      231.43      272.22     30.92 o 
   2  -6  -5      442.54      443.91     37.44 o 
   3  -6  -5      285.07      281.01     28.89 o 
   4  -6  -5      308.44      275.61     30.25 o 
   5  -6  -5      241.51      230.79     28.30 o 
   6  -6  -5       35.26       23.49     13.14 o 
   7  -6  -5        4.91      -17.34     17.34 o 
  -3  -5  -5       34.79       70.50     25.15 o 
  -2  -5  -5      235.41      294.40     37.42 o 
  -1  -5  -5      219.78      269.22     28.94 o 
   0  -5  -5     1212.52     1360.22     49.27 o 
   1  -5  -5      203.52      233.49     26.73 o 
   2  -5  -5      182.46      187.09     23.74 o 
   3  -5  -5     1466.50     1444.38     65.93 o 
   4  -5  -5      421.80      394.70     33.68 o 
   5  -5  -5      189.13      177.11     24.74 o 
   6  -5  -5      280.70      300.66     34.64 o 
   7  -5  -5       49.56       18.39     10.83 o 
  -3  -4  -5       42.21       74.35     29.60 o 
  -2  -4  -5      703.86      705.41     56.62 o 
  -1  -4  -5       33.88       59.14     10.34 o 
   0  -4  -5       16.63       23.02     11.01 o 
   1  -4  -5     1871.38     1918.16     77.81 o 
   2  -4  -5      909.07      889.54     49.45 o 
   3  -4  -5     1076.05     1071.22     54.65 o 
   4  -4  -5      630.21      581.74     39.76 o 
   5  -4  -5       70.42       80.08     15.99 o 
   6  -4  -5      510.66      522.96     44.29 o 
   7  -4  -5      183.59      190.44     30.51 o 
   8  -4  -5       37.42       53.12     20.44 o 
  -4  -3  -5      139.42      115.55     31.24 o 
  -3  -3  -5       73.44      102.60     25.99 o 
  -2  -3  -5       84.46      118.07     24.88 o 
  -1  -3  -5      734.58      835.75     32.25 o 
   0  -3  -5      327.85      362.13     32.28 o 
   1  -3  -5     1375.73     1386.20     60.95 o 
   2  -3  -5      203.33      204.26     21.76 o 
   3  -3  -5       74.05       66.60     14.06 o 
   4  -3  -5     1374.47     1343.30     59.95 o 
   5  -3  -5      428.28      418.51     34.78 o 
   6  -3  -5      512.72      439.26     39.20 o 
   7  -3  -5      235.75      270.54     34.52 o 
   8  -3  -5       13.90       20.91     15.26 o 
  -4  -2  -5        4.00      -17.59     22.54 o 
  -3  -2  -5      523.27      552.94     56.04 o 
  -2  -2  -5       95.23      124.46     26.14 o 
  -1  -2  -5      644.24      764.11     27.02 o 
   0  -2  -5       27.50       22.04      9.57 o 
   1  -2  -5       72.91       79.76     14.77 o 
   2  -2  -5     1511.21     1535.23     61.08 o 
   3  -2  -5      288.75      274.27     24.70 o 
   4  -2  -5     1303.43     1239.98     56.68 o 
   5  -2  -5      265.85      254.41     26.59 o 
   6  -2  -5       61.15       84.69     18.11 o 
   7  -2  -5      256.25      285.37     39.50 o 
   8  -2  -5      125.90      102.37     14.61 o 
  -5  -1  -5      197.18      334.14     56.27 o 
  -4  -1  -5       99.41      122.09     29.27 o 
  -3  -1  -5      630.77      770.71     64.71 o 
  -2  -1  -5      100.23      126.79     25.29 o 
  -1  -1  -5       39.43       43.27     10.64 o 
   0  -1  -5     2616.83     2668.66     87.93 o 
   1  -1  -5      721.34      635.71     37.25 o 
   2  -1  -5     1772.58     1814.97     63.43 o 
   3  -1  -5      375.21      402.19     29.21 o 
   4  -1  -5      339.44      340.27     27.66 o 
   5  -1  -5      672.05      660.00     41.46 o 
   6  -1  -5      268.66      288.73     29.64 o 
   7  -1  -5      150.88      140.47     34.76 o 
   8  -1  -5       18.52       18.68     22.24 o 
  -5   0  -5      282.92      329.34     55.48 o 
  -4   0  -5       19.31       -5.84     19.73 o 
  -3   0  -5      171.35      190.38     33.45 o 
  -2   0  -5     1945.11     2232.65     98.87 o 
  -1   0  -5      962.80     1043.95     56.83 o 
   0   0  -5     3556.45     3915.20    108.06 o 
   1   0  -5     1226.24     1222.52     52.11 o 
   2   0  -5       10.51       14.16      6.95 o 
   3   0  -5     3491.01     3403.27     91.01 o 
   4   0  -5     1586.21     1621.76     61.14 o 
   5   0  -5      336.10      328.53     28.18 o 
   6   0  -5      115.64      120.95     18.95 o 
   7   0  -5       84.57       77.83     26.42 o 
   8   0  -5       35.80       42.30     10.13 o 
  -4   1  -5      327.93      387.85     52.80 o 
  -3   1  -5      343.20      392.33     45.81 o 
  -2   1  -5     2346.88     2837.99    111.91 o 
  -1   1  -5      691.83      749.54     47.29 o 
   0   1  -5      748.73      802.74     44.38 o 
   1   1  -5     5791.33     6324.09    137.48 o 
   2   1  -5     3508.96     3538.87     89.30 o 
   3   1  -5     2756.01     2826.89     76.46 o 
   4   1  -5     1025.93     1090.65     46.56 o 
   5   1  -5      125.01      131.88     17.15 o 
   6   1  -5      662.35      584.25     39.30 o 
   7   1  -5      380.03      383.14     34.15 o 
   8   1  -5       13.88       14.12      7.72 o 
  -4   2  -5      360.33      581.57     64.73 o 
  -3   2  -5       89.56       99.52     24.05 o 
  -2   2  -5      826.99     1005.91     65.71 o 
  -1   2  -5     1962.69     2202.61     86.06 o 
   0   2  -5     1462.53     1511.43     43.36 o 
   1   2  -5     4707.43     5437.19     88.97 o 
   2   2  -5     1642.45     1872.23     58.77 o 
   3   2  -5      499.88      471.00     26.63 o 
   4   2  -5     2454.91     2519.47     70.37 o 
   5   2  -5     1400.57     1526.98     57.88 o 
   6   2  -5      512.07      506.11     34.68 o 
   7   2  -5      179.27      169.26     21.98 o 
   8   2  -5       71.13       74.17     16.71 o 
  -3   3  -5      146.56      144.23     28.77 o 
  -2   3  -5       74.85       86.15     17.67 o 
  -1   3  -5     1732.66     2205.12     88.65 o 
   0   3  -5      365.62      433.83     30.09 o 
   1   3  -5     1261.54     1384.67     51.07 o 
   2   3  -5     1847.52     2052.23     61.23 o 
   3   3  -5     1110.23     1117.96     40.90 o 
   4   3  -5     2366.79     2368.41     63.82 o 
   5   3  -5      704.37      724.78     35.60 o 
   6   3  -5       16.36       27.81      9.41 o 
   7   3  -5      216.61      186.66     22.25 o 
  -2   4  -5       76.82       75.01     19.42 o 
  -1   4  -5      451.89      516.68     43.59 o 
   0   4  -5      280.73      340.68     30.23 o 
   1   4  -5       36.76       64.20     11.67 o 
   2   4  -5     1966.65     2281.81     59.14 o 
   3   4  -5      445.48      489.55     25.48 o 
   4   4  -5      195.24      201.01     15.70 o 
   5   4  -5      330.84      305.36     20.86 o 
   6   4  -5      277.43      258.60     21.65 o 
  -1   5  -5      224.86      258.81     32.44 o 
   0   5  -5      320.52      411.24     34.67 o 
   1   5  -5        7.02       -5.69      9.14 o 
   2   5  -5      616.01      672.73     27.04 o 
   3   5  -5       83.08       65.77      5.72 o 
   4   5  -5      114.63      108.54     10.24 o 
   0  -8  -4       91.32       87.20     15.41 o 
   1  -8  -4      109.64      117.92     15.90 o 
   2  -8  -4      298.78      294.40     29.88 o 
   3  -8  -4      166.92      159.03     22.67 o 
   4  -8  -4       11.69        6.67      8.61 o 
   5  -8  -4      112.30      140.32     24.28 o 
  -2  -7  -4       10.01       29.33     14.09 o 
  -1  -7  -4        4.51        5.20     10.35 o 
   0  -7  -4      280.99      395.64     28.17 o 
   1  -7  -4       91.30       90.09     13.49 o 
   2  -7  -4       63.27       51.63     12.78 o 
   3  -7  -4      130.26      136.86     20.51 o 
   4  -7  -4      106.25      108.60     18.79 o 
   5  -7  -4      206.65      254.94     30.48 o 
   6  -7  -4      179.10      164.01     27.14 o 
  -3  -6  -4       16.64       36.90     17.53 o 
  -2  -6  -4       68.45       69.41     17.98 o 
  -1  -6  -4       17.67       30.39     11.07 o 
   0  -6  -4      359.73      414.54     26.61 o 
   1  -6  -4        8.16        4.93      9.88 o 
   2  -6  -4       36.63       37.58     11.61 o 
   3  -6  -4      287.11      305.58     28.57 o 
   4  -6  -4      138.37      134.94     20.35 o 
   5  -6  -4      181.44      158.88     22.78 o 
   6  -6  -4       36.50       29.27     12.84 o 
   7  -6  -4       90.10       85.65     24.43 o 
  -3  -5  -4       12.90       28.33     17.69 o 
  -2  -5  -4      273.50      297.44     22.53 o 
  -1  -5  -4      176.80      210.75     18.60 o 
   0  -5  -4       13.04        9.27      7.34 o 
   1  -5  -4       89.29       98.78     16.24 o 
   2  -5  -4       60.66       55.72     12.09 o 
   3  -5  -4      888.72      791.85     43.96 o 
   4  -5  -4        2.19       -2.69      7.75 o 
   5  -5  -4       75.56       60.42     13.73 o 
   6  -5  -4      145.40      207.05     29.92 o 
   7  -5  -4       37.51       31.44     18.86 o 
   8  -5  -4       19.85       18.39     16.24 o 
  -4  -4  -4       53.95       42.10     21.01 o 
  -3  -4  -4      186.08      186.58     33.23 o 
  -2  -4  -4       87.43      106.98     12.79 o 
  -1  -4  -4      325.97      361.23     24.56 o 
   0  -4  -4      245.47      263.13     26.90 o 
   1  -4  -4      726.53      721.88     41.00 o 
   2  -4  -4      370.59      344.68     28.41 o 
   3  -4  -4      578.53      531.88     34.12 o 
   4  -4  -4       94.06      101.82     16.04 o 
   5  -4  -4       35.82       33.72      4.68 o 
   6  -4  -4      348.20      323.23     35.90 o 
   7  -4  -4       11.62        1.98     13.02 o 
   8  -4  -4       14.76        5.70     14.62 o 
  -5  -3  -4       29.63      -19.79     25.19 o 
  -4  -3  -4       44.82       36.32     17.59 o 
  -3  -3  -4      226.01      266.65     37.37 o 
  -2  -3  -4       10.91        9.76     12.60 o 
  -1  -3  -4      444.89      510.47     23.67 o 
   0  -3  -4      634.76      671.42     27.41 o 
   1  -3  -4      729.78      682.02     37.50 o 
   2  -3  -4      551.83      567.69     33.88 o 
   3  -3  -4      472.49      512.07     32.57 o 
   4  -3  -4      932.00      785.55     43.72 o 
   5  -3  -4       80.54       66.72      7.79 o 
   6  -3  -4      259.05      262.26     21.57 o 
   7  -3  -4       22.19       31.23      8.00 o 
   8  -3  -4        7.53       -6.03     12.21 o 
  -5  -2  -4       21.48       16.86     20.19 o 
  -4  -2  -4       85.44       60.70     22.67 o 
  -3  -2  -4      664.79      803.72     63.44 o 
  -2  -2  -4       73.36       79.07     19.95 o 
  -1  -2  -4       12.74       19.12      9.51 o 
   0  -2  -4     1419.75     1424.44     57.28 o 
   1  -2  -4      449.76      440.89     28.64 o 
   2  -2  -4     1486.56     1489.82     54.39 o 
   3  -2  -4      214.52      230.48     20.78 o 
   4  -2  -4      944.36      961.13     46.95 o 
   5  -2  -4       53.91       52.57     19.21 o 
   6  -2  -4      155.51      134.88     13.26 o 
   7  -2  -4      101.03      114.77     14.16 o 
   8  -2  -4        3.13        3.16      6.87 o 
  -5  -1  -4      252.94      300.27     50.99 o 
  -4  -1  -4      108.84      136.51     28.15 o 
  -3  -1  -4      321.82      324.96     40.40 o 
  -2  -1  -4      470.65      534.22     43.04 o 
  -1  -1  -4      174.45      195.02     10.56 o 
   0  -1  -4     5487.03     6109.07    136.46 o 
   1  -1  -4       29.95       32.67      8.24 o 
   2  -1  -4      437.83      503.74     28.50 o 
   3  -1  -4     1080.29     1050.91     44.28 o 
   4  -1  -4      317.65      304.62     24.71 o 
   5  -1  -4      179.56      167.25     14.28 o 
   6  -1  -4       31.89       26.13      7.15 o 
   7  -1  -4      263.44      268.27     21.07 o 
   8  -1  -4        0.48       -5.60      7.55 o 
  -5   0  -4      212.91      252.83     46.31 o 
  -4   0  -4        2.40        6.27     23.70 o 
  -3   0  -4      435.06      505.96     48.24 o 
  -2   0  -4     4660.12     5262.87    149.45 o 
  -1   0  -4      723.70      785.90     44.06 o 
   0   0  -4      575.81      673.24     35.96 o 
   1   0  -4     2304.45     2331.37     66.14 o 
   2   0  -4      532.05      525.76     27.36 o 
   3   0  -4     3230.44     3362.71     83.46 o 
   4   0  -4      329.41      308.98     23.99 o 
   5   0  -4      130.34      121.33     11.68 o 
   6   0  -4      284.34      274.71     18.84 o 
   7   0  -4      246.65      235.49     19.30 o 
   8   0  -4       13.44       22.82      9.70 o 
  -4   1  -4      868.55     1155.75     84.01 o 
  -3   1  -4      943.78     1131.13     73.39 o 
  -2   1  -4     2081.42     2570.90     98.58 o 
  -1   1  -4      634.12      732.72     42.19 o 
   0   1  -4     1441.65     1518.82     54.18 o 
   1   1  -4     8880.63     9665.98    173.63 o 
   2   1  -4     1657.40     1694.37     49.88 o 
   3   1  -4     1939.39     1995.28     57.16 o 
   4   1  -4     1581.64     1801.09     59.02 o 
   5   1  -4      634.81      659.72     27.29 o 
   6   1  -4      544.41      511.61     26.09 o 
   7   1  -4       71.52       77.73     11.80 o 
   8   1  -4        3.77        2.03     14.29 o 
  -3   2  -4       39.60      -17.77     20.47 o 
  -2   2  -4      869.72     1045.28     62.19 o 
  -1   2  -4     4078.59     4778.10    125.73 o 
   0   2  -4     2623.63     2719.89     49.44 o 
   1   2  -4     7173.84     7930.90     87.27 o 
   2   2  -4     1104.77     1172.95     38.68 o 
   3   2  -4      370.29      382.48     21.06 o 
   4   2  -4     4248.70     4767.42    103.90 o 
   5   2  -4      709.61      721.28     44.90 o 
   6   2  -4      149.60      143.98     15.88 o 
   7   2  -4      168.72      180.56     16.91 o 
   8   2  -4       63.48       48.00     10.71 o 
  -3   3  -4      444.49      632.48     58.74 o 
  -2   3  -4      794.14      964.16     62.43 o 
  -1   3  -4     4000.78     4909.24    134.76 o 
   0   3  -4        4.76       37.48     15.96 o 
   1   3  -4      162.87      148.69     13.18 o 
   2   3  -4     6864.37     8080.34    140.72 o 
   3   3  -4     1621.52     1573.10     43.41 o 
   4   3  -4     1432.48     1344.48     43.83 o 
   5   3  -4      388.48      391.53     25.49 o 
   6   3  -4       42.83       45.61      8.17 o 
   7   3  -4      335.30      326.24     40.32 o 
   8   3  -4       76.15       85.28     22.55 o 
  -1   4  -4       92.34       95.76     16.11 o 
   0   4  -4     3021.19     3524.77     99.62 o 
   1   4  -4      703.74      821.63     33.26 o 
   2   4  -4     2068.42     2056.07     44.83 o 
   3   4  -4      104.76      134.26     10.54 o 
   4   4  -4       12.21       10.11      3.95 o 
   5   4  -4      861.53      826.73     34.60 o 
   6   4  -4      254.11      258.19     21.82 o 
   4   5  -4      222.80      217.79     12.40 o 
   0  -9  -3       26.05       55.88     23.59 o 
   1  -9  -3       52.96       51.49     21.18 o 
   2  -9  -3      282.81      399.35     51.95 o 
   3  -9  -3      104.52      111.67     18.86 o 
   4  -9  -3       31.01       20.71     12.52 o 
  -1  -8  -3       17.95       -0.52      9.87 o 
   0  -8  -3      319.95      375.24     27.73 o 
   1  -8  -3      181.57      215.62     30.38 o 
   2  -8  -3      190.61      235.19     21.59 o 
   3  -8  -3      122.36      156.36     21.46 o 
   4  -8  -3       35.21       36.59     12.55 o 
   5  -8  -3      258.36      300.89     33.16 o 
   6  -8  -3       87.77       56.66     16.98 o 
  -2  -7  -3      160.65      182.13     19.99 o 
  -1  -7  -3       79.14       73.31     12.30 o 
   0  -7  -3      196.72      239.31     31.67 o 
   1  -7  -3        6.72       11.31      7.45 o 
   2  -7  -3       11.12       18.20      8.68 o 
   3  -7  -3      731.94      681.55     41.18 o 
   4  -7  -3      209.69      194.77     23.79 o 
   5  -7  -3       83.35       81.54     18.16 o 
   6  -7  -3      111.75      115.56     24.93 o 
   7  -7  -3       11.77       18.55     16.20 o 
  -3  -6  -3       35.49       55.31     21.43 o 
  -2  -6  -3       53.47       73.30     16.76 o 
  -1  -6  -3       77.20       70.03     12.47 o 
   0  -6  -3       18.21       21.52      6.50 o 
   1  -6  -3     1101.15     1122.27     51.83 o 
   2  -6  -3      171.58      171.80     20.02 o 
   3  -6  -3      316.96      273.18     24.89 o 
   4  -6  -3      102.59      108.21     16.84 o 
   5  -6  -3        2.31       15.86     10.31 o 
   6  -6  -3      179.18      190.19     29.35 o 
   7  -6  -3       62.96       56.85     18.08 o 
  -4  -5  -3       94.76      130.44     28.78 o 
  -3  -5  -3       27.25       73.39     21.16 o 
  -2  -5  -3       41.71       41.81      9.49 o 
  -1  -5  -3     2224.34     2292.51    112.95 o 
   0  -5  -3      520.11      537.23     25.97 o 
   1  -5  -3      324.83      323.02     21.26 o 
   2  -5  -3      441.57      438.08     29.84 o 
   3  -5  -3      183.45      167.95     18.80 o 
   4  -5  -3      602.58      474.01     75.67 o 
   5  -5  -3      148.69      150.45     18.95 o 
   6  -5  -3       76.93       88.95     20.85 o 
   7  -5  -3       24.34       37.95     16.87 o 
   8  -5  -3        5.01      -11.92     16.01 o 
  -5  -4  -3       13.92       19.25     18.43 o 
  -4  -4  -3      102.64       86.31     23.94 o 
  -3  -4  -3     1565.79     1744.12     88.27 o 
  -2  -4  -3      653.78      696.33     62.13 o 
  -1  -4  -3     1348.02     1487.17     43.02 o 
   0  -4  -3      922.73      906.07     28.27 o 
   1  -4  -3      617.51      624.27     19.66 o 
   2  -4  -3     3832.57     3639.49     93.59 o 
   3  -4  -3     1261.87     1224.84     50.88 o 
   4  -4  -3      127.26      129.73     14.27 o 
   5  -4  -3      315.45      308.56     16.49 o 
   6  -4  -3      140.70      128.15     12.98 o 
   7  -4  -3       65.14       71.57     11.73 o 
   8  -4  -3       47.30       36.66     16.30 o 
  -5  -3  -3      255.88      225.58     38.30 o 
  -4  -3  -3      215.91      248.34     36.93 o 
  -3  -3  -3     1537.25     1656.83     84.58 o 
  -2  -3  -3      303.89      323.50     18.82 o 
  -1  -3  -3      432.13      473.13     34.69 o 
   0  -3  -3     7014.75     7164.04    115.13 o 
   1  -3  -3     3460.56     3299.12     51.41 o 
   2  -3  -3     2299.92     2264.80     66.65 o 
   3  -3  -3     1859.56     1729.64     59.63 o 
   4  -3  -3      518.86      490.74     17.69 o 
   5  -3  -3     1421.22     1373.20     37.72 o 
   6  -3  -3      686.92      686.39     30.07 o 
   7  -3  -3       10.94        7.00     10.12 o 
   8  -3  -3       30.42       22.19     13.76 o 
  -5  -2  -3      359.39      467.68     57.64 o 
  -4  -2  -3       54.75       58.06     20.57 o 
  -3  -2  -3      274.22      337.83     37.44 o 
  -2  -2  -3     2611.79     2739.71     55.10 o 
  -1  -2  -3     1822.32     1979.27     70.72 o 
   0  -2  -3     5167.41     5284.96     79.75 o 
   1  -2  -3     1910.19     1925.19     57.20 o 
   2  -2  -3      948.41      992.69     38.95 o 
   3  -2  -3     6354.08     5972.78    126.67 o 
   4  -2  -3     2881.38     2747.70     83.84 o 
   5  -2  -3      936.78      946.59     31.43 o 
   6  -2  -3      512.59      498.45     25.97 o 
   7  -2  -3      228.17      265.48     26.11 o 
   8  -2  -3      108.20      119.51     38.95 o 
  -4  -1  -3      343.24      371.05     43.72 o 
  -3  -1  -3      161.83      180.04     27.87 o 
  -2  -1  -3     2270.84     2637.73     92.44 o 
  -1  -1  -3      314.02      360.69     11.98 o 
   0  -1  -3     1840.60     1939.25     58.12 o 
   1  -1  -3     5555.14     5680.43    112.02 o 
   2  -1  -3     2787.96     2935.37     71.39 o 
   3  -1  -3     6343.24     6067.41    139.98 o 
   4  -1  -3     1429.70     1455.18     50.62 o 
   5  -1  -3      171.66      170.13     33.98 o 
   6  -1  -3     1063.66     1013.08     79.29 o 
   7  -1  -3      477.50      525.43     30.49 o 
   8  -1  -3       37.88       25.36      8.98 o 
  -4   0  -3      198.66      211.89     33.92 o 
  -3   0  -3      155.46      213.02     29.38 o 
  -2   0  -3      321.01      377.56     32.88 o 
  -1   0  -3     1345.05     1465.49     55.67 o 
   0   0  -3      113.12      136.57     13.99 o 
   1   0  -3     7000.65     7179.27    130.02 o 
   2   0  -3      496.29      545.55     24.85 o 
   3   0  -3      260.40      251.96     12.69 o 
   4   0  -3     2109.45     2060.02     38.28 o 
   5   0  -3      975.85      902.04     32.00 o 
   6   0  -3      649.42      620.58     29.54 o 
   7   0  -3      227.70      194.12     19.22 o 
   8   0  -3       20.00       14.59      7.39 o 
  -4   1  -3        8.90       16.20     13.20 o 
  -3   1  -3     1365.68     1433.97     79.25 o 
  -2   1  -3      255.32      267.28     28.81 o 
  -1   1  -3     1657.60     1814.48     63.42 o 
   0   1  -3      257.89      267.26     18.26 o 
   1   1  -3     1488.49     1543.06     42.24 o 
   2   1  -3     1385.69     1445.48     39.94 o 
   3   1  -3      484.08      531.18     21.12 o 
   4   1  -3     1274.66     1286.88     34.91 o 
   5   1  -3      174.50      152.18     13.20 o 
   6   1  -3      159.21      141.83     13.80 o 
   7   1  -3      113.74      106.85     14.21 o 
   8   1  -3      126.64      142.83     26.79 o 
  -3   2  -3     1037.87     1345.32     80.64 o 
  -2   2  -3      580.68      648.87     45.99 o 
  -1   2  -3      567.29      657.01     38.42 o 
   0   2  -3     3592.62     3567.75     55.15 o 
   1   2  -3     1243.58     1471.56     31.31 o 
   2   2  -3      176.12      174.52     11.32 o 
   3   2  -3       95.94      107.12     10.41 o 
   4   2  -3     1019.21     1093.64     37.12 o 
   5   2  -3      109.99       87.55     17.10 o 
   6   2  -3      187.73      158.12     25.91 o 
   7   2  -3      136.03      133.13     15.63 o 
   8   2  -3       13.95        9.98     13.63 o 
  -2   3  -3     2692.84     3703.94    130.79 o 
  -1   3  -3     1148.85     1343.76     62.53 o 
   0   3  -3      606.25      649.49     27.77 o 
   1   3  -3      672.39      751.59     24.02 o 
   2   3  -3      615.89      700.99     21.73 o 
   3   3  -3     1377.15     1471.74     38.37 o 
   4   3  -3     1078.65     1102.97     27.67 o 
   5   3  -3       91.54       92.98     10.11 o 
   6   3  -3        6.61        2.91      4.71 o 
   7   3  -3      168.26      173.37     17.44 o 
   3   4  -3      449.28      396.74     20.49 o 
   4   4  -3      229.41      226.64     11.85 o 
   5   4  -3      379.31      366.84     19.21 o 
   6   4  -3       74.19       63.85      9.87 o 
   7   4  -3      146.21      120.41     25.20 o 
   4   5  -3      364.06      336.74     14.85 o 
   7   5  -3        7.68        0.56      9.48 o 
  -1  -9  -2       38.18       63.44     18.61 o 
   0  -9  -2       33.71       45.22     17.39 o 
   1  -9  -2       11.28      -14.85     14.85 o 
   2  -9  -2       70.39      138.72     32.23 o 
   3  -9  -2       10.07       13.38      7.61 o 
   4  -9  -2        8.23        8.14      8.32 o 
   5  -9  -2       24.30       10.29      9.16 o 
  -2  -8  -2       79.65       67.25     19.69 o 
  -1  -8  -2       14.25       15.17     12.46 o 
   0  -8  -2       81.79      116.01     23.85 o 
   1  -8  -2      152.69      140.38     14.90 o 
   2  -8  -2      123.71      126.28     14.54 o 
   3  -8  -2       13.54       10.05      6.48 o 
   4  -8  -2        9.90       -0.37      7.21 o 
   5  -8  -2      100.80      121.76     21.80 o 
   6  -8  -2        0.92       -2.35     10.11 o 
  -3  -7  -2        6.10        6.84     12.06 o 
  -2  -7  -2        8.43        9.27      8.57 o 
  -1  -7  -2      245.36      233.96     19.57 o 
   0  -7  -2      196.22      213.19     25.52 o 
   1  -7  -2      208.54      241.64     17.85 o 
   2  -7  -2       92.59       97.75     14.58 o 
   3  -7  -2      166.23      166.95     20.11 o 
   4  -7  -2      102.33       69.02     14.52 o 
   5  -7  -2      182.47      206.10     27.63 o 
   6  -7  -2        4.28       -4.74     13.66 o 
   7  -7  -2        3.31        9.00     11.21 o 
  -3  -6  -2       46.38       44.94     10.36 o 
  -2  -6  -2       41.24       32.42     10.26 o 
  -1  -6  -2      571.24      655.77     30.30 o 
   0  -6  -2       65.48       70.43      9.47 o 
   1  -6  -2       97.61      100.08      8.40 o 
   2  -6  -2      303.18      281.41     12.81 o 
   3  -6  -2      448.29      384.16     16.06 o 
   4  -6  -2       95.61      101.01      9.63 o 
   5  -6  -2       85.03      103.60     11.82 o 
   6  -6  -2       90.01       95.12     21.10 o 
   7  -6  -2        9.14       18.74     10.94 o 
  -4  -5  -2       23.02       11.46     11.12 o 
  -3  -5  -2      377.67      379.22     29.89 o 
  -2  -5  -2      283.65      314.64     20.82 o 
  -1  -5  -2      891.72      983.43     34.55 o 
   0  -5  -2       46.11       42.31      5.46 o 
   1  -5  -2       83.12       72.32      6.54 o 
   2  -5  -2      983.51      916.85     21.81 o 
   3  -5  -2      191.73      186.18     10.59 o 
   4  -5  -2      100.36       89.61      9.37 o 
   5  -5  -2      114.82      127.17     12.43 o 
   6  -5  -2      265.24      276.10     22.97 o 
   7  -5  -2        6.93        6.95     11.53 o 
   8  -5  -2       18.93       60.35     23.17 o 
  -4  -4  -2      280.46      271.06     34.00 o 
  -3  -4  -2     1115.36     1245.78     67.47 o 
  -2  -4  -2      245.55      259.76     17.82 o 
  -1  -4  -2      273.70      286.64     18.65 o 
   0  -4  -2     1602.15     1630.52     30.62 o 
   1  -4  -2      593.84      606.42     17.19 o 
   2  -4  -2     2217.05     1965.26     42.40 o 
   3  -4  -2      209.89      203.44     10.36 o 
   4  -4  -2       78.91       98.51     19.70 o 
   5  -4  -2      485.13      528.60     24.65 o 
   6  -4  -2      186.73      170.28     17.03 o 
   7  -4  -2       33.33       26.45     13.86 o 
   8  -4  -2       15.77       39.46     11.86 o 
  -4  -3  -2      508.70      509.64     49.08 o 
  -3  -3  -2      590.21      697.71     49.84 o 
  -2  -3  -2      428.97      463.17     22.32 o 
  -1  -3  -2     1575.34     1673.85     45.95 o 
   0  -3  -2     6078.24     6034.79     81.02 o 
   1  -3  -2      977.58      953.91     19.40 o 
   2  -3  -2      829.00      828.11     34.25 o 
   3  -3  -2     2261.51     2225.83     53.57 o 
   4  -3  -2      546.99      485.15     19.88 o 
   5  -3  -2     1025.93      997.15     34.53 o 
   6  -3  -2      169.86      148.38     15.30 o 
   7  -3  -2       59.28       57.86     10.86 o 
   8  -3  -2       42.34       43.59     22.12 o 
  -4  -2  -2       19.52       -2.76     18.17 o 
  -3  -2  -2      618.47      669.08     48.72 o 
  -2  -2  -2     3310.60     3471.07     69.29 o 
  -1  -2  -2     2011.88     2152.64     34.68 o 
   0  -2  -2     3352.66     3364.20     50.56 o 
   1  -2  -2     2158.26     2306.28     56.89 o 
   2  -2  -2     1146.89     1082.68     37.85 o 
   3  -2  -2     7652.09     6805.26     88.76 o 
   4  -2  -2      707.49      723.24     24.92 o 
   5  -2  -2      190.73      185.53     18.59 o 
   6  -2  -2      647.60      645.68     40.27 o 
   7  -2  -2      185.20      214.13     25.92 o 
   8  -2  -2       36.99       50.59     16.68 o 
  -4  -1  -2      457.53      536.35     51.58 o 
  -3  -1  -2      876.90      997.59     59.21 o 
  -2  -1  -2     2234.52     2356.07     79.15 o 
  -1  -1  -2      199.64      232.44      8.73 o 
   0  -1  -2      864.07      996.81     33.61 o 
   1  -1  -2    15630.46    14888.36    230.86 o 
   2  -1  -2     1674.48     1694.55     28.47 o 
   3  -1  -2     2539.23     2595.05     45.59 o 
   4  -1  -2     1680.16     1553.96     35.60 o 
   5  -1  -2      326.46      326.45     17.41 o 
   6  -1  -2      925.08      997.40     50.97 o 
   7  -1  -2      153.05      164.83     23.59 o 
   8  -1  -2       12.08       12.90     10.90 o 
  -3   0  -2      717.33      740.99     52.12 o 
  -2   0  -2       61.25       69.18     14.32 o 
  -1   0  -2     8608.77     8733.30    114.67 o 
   0   0  -2     1003.08     1100.93     23.82 o 
   1   0  -2     3941.47     4246.70     77.73 o 
   2   0  -2     1195.02     1214.01     24.97 o 
   3   0  -2       69.36       64.03      5.52 o 
   4   0  -2     3551.63     3520.63     64.46 o 
   5   0  -2      421.64      382.15     28.19 o 
   6   0  -2      330.87      303.73     29.10 o 
   7   0  -2      152.60      182.55     26.16 o 
   8   0  -2       14.66       16.51     11.98 o 
  -3   1  -2     4149.38     5222.47    161.97 o 
  -2   1  -2      291.21      349.11     31.23 o 
  -1   1  -2     1878.11     2242.81     65.92 o 
   0   1  -2     2445.04     2589.89     88.41 o 
   1   1  -2      291.30      356.13     14.10 o 
   2   1  -2     8218.70     9705.15     95.57 o 
   3   1  -2      289.61      291.60     12.01 o 
   4   1  -2      996.66      962.35     44.63 o 
   5   1  -2      159.56      119.20     17.44 o 
   6   1  -2       16.53        4.78      7.39 o 
   7   1  -2      220.84      229.91     29.74 o 
   8   1  -2       34.68       33.00     16.16 o 
  -2   2  -2     1504.38     2086.10     89.56 o 
  -1   2  -2     1179.73     1339.42     56.18 o 
   0   2  -2    16504.82    17775.99    193.37 o 
   1   2  -2     1496.67     1722.62     42.34 o 
   2   2  -2     1021.54     1073.72     21.20 o 
   3   2  -2     1534.62     1629.73     55.69 o 
   4   2  -2      414.15      373.84     28.84 o 
   5   2  -2      678.75      642.78     40.97 o 
   6   2  -2       47.15       40.85     13.23 o 
   7   2  -2      120.82       98.58     20.20 o 
   8   2  -2        0.72       14.23     14.11 o 
   0   3  -2     5631.22     6032.82     89.65 o 
   1   3  -2     2986.18     3297.88     61.23 o 
   2   3  -2     1433.71     1428.53     21.91 o 
   3   3  -2     4842.87     4590.37     77.30 o 
   4   3  -2      774.65      748.34     31.70 o 
   5   3  -2       90.19       70.79     16.23 o 
   6   3  -2      136.38      121.40     21.98 o 
   7   3  -2      118.45      123.46     22.44 o 
   0   4  -2     1755.57     1864.89     66.01 o 
   3   4  -2     1472.28     1467.38     32.58 o 
   4   4  -2      708.76      674.09     26.08 o 
   5   4  -2      371.57      314.84     31.70 o 
   6   4  -2      418.95      437.44     40.62 o 
   7   4  -2       88.00       65.91     18.54 o 
   3   5  -2      446.22      363.56      8.65 o 
   5   5  -2      551.28      516.16     44.12 o 
   6   5  -2      135.46      112.17     22.34 o 
   6   6  -2       41.26       35.67     14.56 o 
   1 -10  -1        4.54      -14.22     14.22 o 
   2 -10  -1       12.45       45.58     21.84 o 
   3 -10  -1       11.63       23.72     19.87 o 
  -2  -9  -1      179.08      181.56     33.13 o 
  -1  -9  -1       34.59       30.80     16.86 o 
   0  -9  -1       21.62       36.74     18.29 o 
   1  -9  -1      130.81      152.07     28.35 o 
   2  -9  -1       82.51      149.25     30.24 o 
   3  -9  -1      149.80      169.71     19.92 o 
   4  -9  -1       13.62       26.40      9.36 o 
   5  -9  -1        7.00       -4.70      9.88 o 
  -3  -8  -1      110.41      137.46     29.67 o 
  -2  -8  -1      152.07      148.02     26.91 o 
  -1  -8  -1      202.04      244.10     24.45 o 
   0  -8  -1      260.74      306.49     30.41 o 
   1  -8  -1      954.01     1025.81     32.80 o 
   2  -8  -1      228.26      279.96     56.23 o 
   3  -8  -1        7.14       -4.89      7.22 o 
   4  -8  -1      191.07      182.88     23.76 o 
   5  -8  -1       72.36       79.47     18.72 o 
   6  -8  -1       27.66       27.33     13.63 o 
  -3  -7  -1       17.11       42.20     17.13 o 
  -2  -7  -1      151.85      146.49     13.47 o 
  -1  -7  -1     1828.09     1907.40     45.44 o 
   0  -7  -1      733.30      833.90     32.59 o 
   1  -7  -1      396.77      412.53     18.66 o 
   2  -7  -1      833.72      757.47     36.97 o 
   3  -7  -1      469.42      434.71     31.10 o 
   4  -7  -1      704.08      773.06     29.71 o 
   5  -7  -1      261.97      294.65     36.10 o 
   6  -7  -1        0.64       -4.01      9.94 o 
   7  -7  -1       43.48       32.69     15.74 o 
  -3  -6  -1      788.22      895.65     84.01 o 
  -2  -6  -1      554.04      561.31     23.90 o 
  -1  -6  -1     1241.20     1256.52     33.52 o 
   0  -6  -1      563.61      666.32     22.19 o 
   1  -6  -1      602.03      617.89     19.20 o 
   2  -6  -1     3106.85     3101.18    200.14 o 
   3  -6  -1     1068.62     1088.21     32.17 o 
   4  -6  -1      383.22      383.73     19.96 o 
   5  -6  -1      532.75      561.64     39.16 o 
   6  -6  -1      339.04      325.47     23.15 o 
   7  -6  -1       79.28       96.67     15.05 o 
  -4  -5  -1       96.92       99.85     19.57 o 
  -3  -5  -1      701.69      705.23     28.76 o 
  -2  -5  -1        3.12       15.38      5.43 o 
  -1  -5  -1      117.40      120.15      9.96 o 
   0  -5  -1     2992.08     2989.73     40.46 o 
   1  -5  -1     1174.03     1093.10     23.17 o 
   2  -5  -1     3112.20     2841.18     73.81 o 
   3  -5  -1     1041.71      987.89     73.31 o 
   4  -5  -1      560.49      494.97     34.24 o 
   5  -5  -1     1082.05     1044.87     37.99 o 
   6  -5  -1      320.93      313.91     23.27 o 
   7  -5  -1       22.68       25.58      8.54 o 
   8  -5  -1       72.31       85.36     15.57 o 
  -4  -4  -1      178.49      172.00     28.01 o 
  -3  -4  -1       37.46       57.30     10.35 o 
  -2  -4  -1      906.54      878.39     26.44 o 
  -1  -4  -1      124.67      110.88      8.43 o 
   0  -4  -1     4461.93     4600.54     50.09 o 
   1  -4  -1       99.96       91.98      5.55 o 
   2  -4  -1      193.38      191.44     16.26 o 
   3  -4  -1     2938.94     2650.72    104.59 o 
   4  -4  -1      716.53      628.93     25.67 o 
   5  -4  -1      486.74      489.07     32.84 o 
   6  -4  -1      334.12      302.69     28.79 o 
   7  -4  -1       88.18       67.30     15.42 o 
   8  -4  -1       54.73       76.82     20.41 o 
  -4  -3  -1      792.50      897.10     63.01 o 
  -3  -3  -1       62.62       69.12     16.00 o 
  -2  -3  -1     1504.49     1571.85     33.96 o 
  -1  -3  -1      834.67      903.98     18.64 o 
   0  -3  -1     1422.47     1452.16     23.92 o 
   1  -3  -1     3210.02     3290.54     50.16 o 
   2  -3  -1      295.78      253.52     11.28 o 
   3  -3  -1     1621.87     1452.84     34.67 o 
   4  -3  -1      203.92      193.99     18.30 o 
   5  -3  -1      129.55      129.91     17.04 o 
   6  -3  -1      209.34      212.65     23.67 o 
   7  -3  -1       51.98       97.33     19.53 o 
   8  -3  -1       70.73       87.35     20.91 o 
  -4  -2  -1      924.55     1005.75     68.03 o 
  -3  -2  -1      693.39      705.64     47.52 o 
  -2  -2  -1      622.04      657.93     23.94 o 
  -1  -2  -1     5375.32     5500.01     54.05 o 
   0  -2  -1     1404.21     1433.04     38.22 o 
   1  -2  -1     1736.77     1794.27     43.26 o 
   2  -2  -1      647.81      613.74     19.25 o 
   3  -2  -1     1567.68     1640.73     47.71 o 
   4  -2  -1      229.95      193.59     10.20 o 
   5  -2  -1       59.73       69.94      8.32 o 
   6  -2  -1      269.39      279.76     28.95 o 
   7  -2  -1       39.59       62.82     16.01 o 
   8  -2  -1      121.63      127.11     24.66 o 
  -3  -1  -1     3258.62     3582.76    119.27 o 
  -2  -1  -1     1206.39     1227.78     33.99 o 
  -1  -1  -1     3589.57     3909.41     44.22 o 
   0  -1  -1     2188.48     2196.95     30.07 o 
   1  -1  -1     3527.51     3612.49     66.61 o 
   2  -1  -1     1890.18     1869.42     46.65 o 
   3  -1  -1      935.10      898.84     22.77 o 
   4  -1  -1      654.33      670.08     23.06 o 
   5  -1  -1      143.74      137.24     12.24 o 
   6  -1  -1      953.26      965.43     52.72 o 
   7  -1  -1       22.61       34.37     13.51 o 
   8  -1  -1       26.61       17.86      8.84 o 
  -2   0  -1      289.68      291.38     15.98 o 
  -1   0  -1      970.54     1043.90     24.64 o 
   1   0  -1     1430.60     1616.59     24.66 o 
   2   0  -1     6171.22     6611.04    249.26 o 
   3   0  -1     1054.00     1003.86     26.54 o 
   4   0  -1     1950.07     1915.77     56.75 o 
   5   0  -1      743.99      655.27     39.30 o 
   6   0  -1      421.74      383.88     33.62 o 
   7   0  -1       26.54       40.16     15.24 o 
   8   0  -1        6.18       15.00     11.76 o 
  -2   1  -1     1431.16     1667.36     54.86 o 
  -1   1  -1      568.18      669.72     34.58 o 
   1   1  -1      587.72      644.47     17.74 o 
   2   1  -1      839.06      909.81     23.54 o 
   3   1  -1     2904.30     2769.40     46.51 o 
   4   1  -1     1677.14     1512.29     57.02 o 
   5   1  -1      228.07      196.99     22.04 o 
   6   1  -1      140.48      137.70     20.70 o 
   7   1  -1      248.62      245.48     30.30 o 
   8   1  -1       11.51        2.08     10.90 o 
   0   2  -1     3910.56     4044.14     58.68 o 
   1   2  -1     1685.95     1688.00    119.76 o 
   2   2  -1      757.10      727.32     17.38 o 
   3   2  -1     2485.83     2414.04     54.12 o 
   4   2  -1      354.34      333.53     27.45 o 
   5   2  -1      229.41      225.10     25.11 o 
   6   2  -1      156.76      111.50     20.53 o 
   7   2  -1      170.85      164.98     26.17 o 
   0   3  -1      433.50      453.07     17.72 o 
   1   3  -1     4479.49     4477.34     95.50 o 
   2   3  -1      494.10      513.30     16.02 o 
   3   3  -1     1620.35     1669.47     39.89 o 
   4   3  -1      245.83      244.70     24.31 o 
   5   3  -1      245.01      187.84     23.31 o 
   6   3  -1      138.57      129.77     21.84 o 
   7   3  -1       44.69       19.28     11.33 o 
  -1   4  -1     1151.06     1169.90     43.76 o 
   0   4  -1     1630.10     1672.66     57.71 o 
   2   4  -1       44.10       42.65      4.66 o 
   3   4  -1       15.96       22.40      5.07 o 
   4   4  -1      752.51      761.05     45.58 o 
   5   4  -1      145.53      177.15     24.50 o 
   6   4  -1      162.15      143.95     25.38 o 
   7   4  -1       12.33        7.34     13.20 o 
  -1   5  -1     3826.57     4288.62    105.78 o 
   2   5  -1      767.97      668.10     18.20 o 
   3   5  -1      367.85      388.94     24.45 o 
   4   5  -1     1117.50     1006.93     55.98 o 
   5   5  -1       30.93       29.63     14.12 o 
   6   5  -1        8.82       13.67     12.51 o 
  -2   6  -1      700.38      776.16     43.04 o 
   4   6  -1      201.99      197.28     26.15 o 
   5   6  -1       97.19      104.56     21.81 o 
   6   6  -1       33.05       34.53     16.22 o 
   0 -10   0        6.95       21.74     26.49 o 
   1 -10   0      111.40      141.99     19.99 o 
   2 -10   0       90.01       72.95     23.34 o 
   3 -10   0        8.19       42.35     17.48 o 
   4 -10   0       19.14       29.00     21.21 o 
  -2  -9   0      103.46      121.65     19.64 o 
  -1  -9   0       53.18       54.81     17.77 o 
   0  -9   0       55.30       73.34     14.35 o 
   1  -9   0      129.83      138.43     17.98 o 
   2  -9   0       28.54       37.44     10.45 o 
   3  -9   0        5.42        4.25      9.16 o 
   4  -9   0       56.44       56.31     14.29 o 
   5  -9   0       68.23       71.47     18.17 o 
  -3  -8   0       10.07       10.61     21.60 o 
  -2  -8   0       15.79       28.94     11.03 o 
  -1  -8   0      288.72      318.28     43.87 o 
   0  -8   0      188.61      198.46     20.41 o 
   1  -8   0      305.90      336.46     20.00 o 
   2  -8   0       43.73       36.66      5.86 o 
   3  -8   0       24.19       31.14     10.60 o 
   4  -8   0      145.69      171.93     15.65 o 
   5  -8   0       46.53       26.06     10.22 o 
   6  -8   0        7.91       11.59      9.10 o 
  -4  -7   0       36.88       41.27     19.30 o 
  -3  -7   0      129.62      149.00     19.84 o 
  -2  -7   0      395.41      434.55     20.41 o 
  -1  -7   0      859.18      922.42     27.81 o 
   0  -7   0       89.95      103.78      8.62 o 
   1  -7   0      129.56      119.98      9.30 o 
   2  -7   0      706.80      739.79     25.58 o 
   3  -7   0      180.99      157.80     12.18 o 
   4  -7   0      260.35      261.08     18.24 o 
   5  -7   0       56.75       53.21      9.80 o 
   6  -7   0        5.65        6.10      8.24 o 
   7  -7   0       22.66       15.57     14.98 o 
  -5  -6   0        9.92       10.43     12.94 o 
  -4  -6   0      137.38      166.63     29.44 o 
  -3  -6   0      518.19      561.19     37.69 o 
  -2  -6   0      387.56      386.54     20.71 o 
  -1  -6   0      444.88      464.20     20.59 o 
   0  -6   0      607.22      602.46     18.98 o 
   1  -6   0      586.88      553.17     18.81 o 
   2  -6   0     2063.07     2033.30     57.84 o 
   3  -6   0      224.06      240.52     18.15 o 
   4  -6   0      103.76       76.83      9.60 o 
   5  -6   0      248.03      231.18     23.90 o 
   6  -6   0       54.42       60.08     13.40 o 
   7  -6   0       97.25      117.48     20.95 o 
  -5  -5   0       79.53      116.02     24.33 o 
  -4  -5   0      245.87      291.84     34.33 o 
  -3  -5   0      188.08      188.39     16.53 o 
  -2  -5   0      227.19      233.98     13.61 o 
  -1  -5   0      483.37      514.24     23.72 o 
   0  -5   0     3528.81     3563.59     50.43 o 
   1  -5   0      317.73      320.47     14.37 o 
   2  -5   0      457.94      429.84     17.62 o 
   3  -5   0      545.76      485.79     16.21 o 
   4  -5   0      108.51       92.80     13.87 o 
   5  -5   0     1061.13      975.62     48.50 o 
   6  -5   0      105.47      123.86     19.66 o 
   7  -5   0        2.68       14.53     10.06 o 
  -5  -4   0        4.94        0.71     11.84 o 
  -4  -4   0      561.13      644.25     47.73 o 
  -3  -4   0      170.29      152.81     20.25 o 
  -2  -4   0     2262.25     2285.00     58.76 o 
  -1  -4   0       83.47       77.77      6.30 o 
   0  -4   0      100.70       85.06      5.57 o 
   1  -4   0      226.39      219.08     10.84 o 
   2  -4   0      153.13      125.13      8.35 o 
   3  -4   0     3140.23     2264.99    232.75 o 
   4  -4   0      157.27      114.06     14.47 o 
   5  -4   0      212.03      219.56     22.73 o 
   6  -4   0      209.92      196.25     24.62 o 
   7  -4   0        7.49       13.24     10.18 o 
   8  -4   0      127.82      132.68     24.31 o 
  -5  -3   0      352.12      471.47     41.40 o 
  -4  -3   0     1902.81     2078.84     82.64 o 
  -3  -3   0        9.42        8.07      4.74 o 
  -2  -3   0       62.50       71.12      6.89 o 
  -1  -3   0     1328.14     1264.06     20.56 o 
   0  -3   0      379.40      385.93      9.22 o 
   1  -3   0     6530.25     6340.65     78.56 o 
   2  -3   0        2.61        0.59      1.61 o 
   3  -3   0      332.12      270.31     20.22 o 
   4  -3   0      330.73      314.18     37.23 o 
   5  -3   0       54.77       48.88      6.27 o 
   6  -3   0      827.41      880.12     51.31 o 
   7  -3   0       39.17       48.56     15.14 o 
   8  -3   0       16.36        6.80     10.97 o 
  -4  -2   0      664.97      738.04     43.94 o 
  -3  -2   0     1491.63     1485.82     57.44 o 
  -2  -2   0     2601.27     2692.76     42.13 o 
  -1  -2   0    15719.29    15407.13    120.51 o 
   0  -2   0      956.96      903.08     12.60 o 
   1  -2   0      489.51      489.58     15.68 o 
   2  -2   0     3100.58     2768.57     63.94 o 
   3  -2   0      768.58      655.70     17.39 o 
   4  -2   0     3663.16     3454.05     58.42 o 
   5  -2   0       60.50       62.01     13.39 o 
   6  -2   0      262.19      251.19     27.83 o 
   7  -2   0       49.65       40.25     13.81 o 
   8  -2   0        9.46        2.97      9.97 o 
  -4  -1   0     1817.54     2128.90     71.31 o 
  -3  -1   0     9461.92    10859.44    196.16 o 
  -2  -1   0     2028.17     2105.02     66.06 o 
  -1  -1   0     5959.40     6090.88     53.08 o 
   1  -1   0     1924.44     1827.07     39.23 o 
   2  -1   0    32089.19    29503.77    714.05 o 
   3  -1   0     1265.55     1192.35     28.51 o 
   4  -1   0      577.12      573.36     22.22 o 
   5  -1   0      810.18      721.20     42.16 o 
   6  -1   0      113.47      109.64     19.86 o 
   7  -1   0       50.04       57.29     16.43 o 
   8  -1   0       21.86       26.37     13.71 o 
  -3   0   0     5203.19     5576.60    111.53 o 
  -2   0   0      174.81      198.01      9.57 o 
   1   0   0     2873.11     3130.03     54.63 o 
   2   0   0       23.68       18.54      5.38 o 
   3   0   0     5568.84     5071.10     75.74 o 
   4   0   0      993.15      893.02     43.11 o 
   5   0   0     1515.74     1400.07     61.89 o 
   6   0   0      358.29      326.96     32.64 o 
   7   0   0       23.91       16.05     11.69 o 
   8   0   0       29.40       35.82     15.92 o 
  -3   1   0     1399.88     1556.49     53.06 o 
  -2   1   0    31434.29    31395.16    465.06 o 
   1   1   0     6638.23     6538.12     67.38 o 
   2   1   0     2237.76     2048.04     33.53 o 
   3   1   0     9378.59     8550.80    163.22 o 
   4   1   0     1841.38     1691.57     62.57 o 
   5   1   0      114.11       98.44     17.10 o 
   6   1   0      361.32      293.30     31.43 o 
   7   1   0      110.04       79.90     20.82 o 
  -3   2   0      975.31     1173.88     47.51 o 
  -1   2   0      708.93      752.36     20.43 o 
   0   2   0     1115.70     1116.31     19.27 o 
   1   2   0    15778.99    15215.41    139.22 o 
   2   2   0     2712.73     2470.70     36.59 o 
   3   2   0     1414.79     1173.59     28.50 o 
   4   2   0      737.08      680.30     39.31 o 
   5   2   0      158.92      150.02     20.63 o 
   6   2   0      773.14      747.76     51.00 o 
   7   2   0      167.03      164.84     27.62 o 
  -1   3   0     6564.41     7806.70    133.39 o 
   0   3   0      402.39      433.16     12.53 o 
   1   3   0     1334.61     1247.23     19.45 o 
   2   3   0      142.50      163.47     10.14 o 
   3   3   0       27.03       30.26      8.92 o 
   4   3   0     1807.69     1701.43     68.76 o 
   5   3   0      375.03      327.47     32.32 o 
   6   3   0      201.72      237.76     30.50 o 
   7   3   0       32.27       38.19     15.07 o 
  -2   4   0      100.54       99.57      9.95 o 
  -1   4   0      157.22      161.50     14.67 o 
   0   4   0       74.17       73.15      5.95 o 
   1   4   0       51.19       50.42      5.70 o 
   2   4   0     2012.10     2059.80     40.14 o 
   3   4   0      185.11      178.60     21.08 o 
   4   4   0      601.60      587.37     40.38 o 
   5   4   0        4.60        9.38     10.13 o 
   6   4   0       22.98       13.85     12.09 o 
  -2   5   0      545.06      624.86     29.64 o 
  -1   5   0      340.93      362.98     24.88 o 
   0   5   0     3175.15     3486.56     70.62 o 
   1   5   0      430.61      444.19     18.18 o 
   2   5   0      252.61      276.53     13.65 o 
   3   5   0      171.83      174.58     12.24 o 
   4   5   0      233.68      252.86     27.95 o 
   5   5   0       70.90       75.36     17.63 o 
   6   5   0       17.44       24.44     14.26 o 
  -2   6   0     1968.67     2193.31     69.89 o 
   1   6   0      459.34      459.54     19.18 o 
   3   6   0      478.64      532.27     40.13 o 
   4   6   0      134.76      146.13     23.21 o 
   5   6   0        6.80        0.04      8.97 o 
  -1 -10   1       78.40       99.21     17.60 o 
   0 -10   1      139.51      167.69     21.71 o 
   1 -10   1      351.68      374.28     29.12 o 
   2 -10   1      123.25      259.73     37.74 o 
   3 -10   1       36.46       42.61     18.60 o 
   4 -10   1      141.53      221.25     34.53 o 
  -3  -9   1        1.32        7.87     10.91 o 
  -2  -9   1       29.03       34.87     13.04 o 
  -1  -9   1      360.28      376.18     30.36 o 
   0  -9   1      175.59      179.04     20.71 o 
   1  -9   1      180.97      212.71     20.91 o 
   2  -9   1      247.17      231.54     27.38 o 
   3  -9   1      104.19      136.37     31.13 o 
   4  -9   1      277.62      358.26     41.15 o 
   5  -9   1      103.54      110.82     20.01 o 
  -4  -8   1       22.11       20.40     18.01 o 
  -3  -8   1      144.84      141.27     18.87 o 
  -2  -8   1       70.26       55.84     13.76 o 
  -1  -8   1      218.54      238.96     22.75 o 
   0  -8   1       77.54       63.39     15.50 o 
   1  -8   1       17.01       20.47      4.95 o 
   2  -8   1      677.16      665.07     23.91 o 
   3  -8   1      167.07      178.25     12.71 o 
   4  -8   1       86.49      101.24     23.83 o 
   5  -8   1      127.96      160.01     16.99 o 
   6  -8   1       40.30       55.90     12.95 o 
  -5  -7   1      144.56      193.11     33.80 o 
  -4  -7   1        9.73       26.86     14.49 o 
  -3  -7   1       45.38       36.59     19.62 o 
  -2  -7   1      298.17      293.42     29.28 o 
  -1  -7   1      167.30      161.59     14.71 o 
   0  -7   1      780.98      734.53     20.54 o 
   1  -7   1       57.13       58.55      6.31 o 
   2  -7   1      248.56      231.07     13.22 o 
   3  -7   1      103.36      109.96     10.56 o 
   4  -7   1       59.59       70.52     14.52 o 
   5  -7   1      208.25      244.00     26.51 o 
   6  -7   1       47.75       54.72     14.30 o 
  -6  -6   1       33.66       29.34     17.43 o 
  -5  -6   1       81.89      105.51     25.46 o 
  -4  -6   1      203.48      230.31     31.77 o 
  -3  -6   1      181.23      191.69     20.54 o 
  -2  -6   1     1576.82     1455.72     35.12 o 
  -1  -6   1      247.11      246.93     16.19 o 
   0  -6   1      104.65       97.28      6.90 o 
   1  -6   1      711.91      640.37     22.35 o 
   2  -6   1      630.74      587.17     19.97 o 
   3  -6   1      589.34      549.10     27.37 o 
   4  -6   1       92.16       92.59     13.52 o 
   5  -6   1      108.26      116.99     18.07 o 
   6  -6   1       22.33       30.51     11.33 o 
   7  -6   1       14.30       15.72      8.46 o 
  -6  -5   1        9.81       20.17     17.57 o 
  -5  -5   1       36.08       72.52     20.86 o 
  -4  -5   1     1119.38     1201.30     66.66 o 
  -3  -5   1      344.18      365.39     33.27 o 
  -2  -5   1      672.34      624.32     20.52 o 
  -1  -5   1      955.07      900.32     20.24 o 
   0  -5   1      880.04      828.89     18.92 o 
   1  -5   1     3695.33     3440.54     49.91 o 
   2  -5   1      912.24      815.62     35.50 o 
   3  -5   1       49.25       49.31      6.84 o 
   4  -5   1      358.21      341.70     14.73 o 
   5  -5   1      363.94      334.23     29.87 o 
   6  -5   1       17.23       14.83      9.03 o 
   7  -5   1       30.26       42.31     14.31 o 
  -6  -4   1      177.90      191.14     29.31 o 
  -5  -4   1      146.01      152.20     24.43 o 
  -4  -4   1      688.27      777.22     49.48 o 
  -3  -4   1       28.18       39.07     12.52 o 
  -2  -4   1       63.69       58.91      6.26 o 
  -1  -4   1     6028.32     5946.25     94.86 o 
   0  -4   1     1630.91     1536.04     32.32 o 
   1  -4   1     1071.11      999.49     32.94 o 
   2  -4   1     1551.65     1447.37     44.83 o 
   3  -4   1     1189.80     1049.55     53.78 o 
   4  -4   1      847.48      711.55     40.14 o 
   5  -4   1      489.35      412.86     32.67 o 
   6  -4   1       33.61       23.53     11.49 o 
   7  -4   1       24.25       39.24     13.90 o 
  -6  -3   1      145.71      251.00     31.93 o 
  -5  -3   1      198.34      227.20     28.66 o 
  -4  -3   1      210.53      232.68     25.09 o 
  -3  -3   1     1613.14     1728.07     65.07 o 
  -2  -3   1      522.33      535.79     23.64 o 
  -1  -3   1     4313.76     4312.21     55.78 o 
   0  -3   1      495.16      507.93     18.80 o 
   1  -3   1      246.15      238.08     16.43 o 
   2  -3   1     4347.05     3862.03    101.55 o 
   3  -3   1     1762.31     1471.52     54.55 o 
   4  -3   1       57.68       50.34      6.08 o 
   5  -3   1      329.12      274.61     16.20 o 
   6  -3   1      201.15      192.29     25.56 o 
   7  -3   1       57.61       36.31     15.43 o 
  -6  -2   1      147.69      224.83     27.81 o 
  -5  -2   1      209.00      254.50     26.77 o 
  -4  -2   1      365.26      447.72     31.55 o 
  -3  -2   1     2562.05     2805.53     80.25 o 
  -2  -2   1      667.08      681.05     21.72 o 
  -1  -2   1     1565.09     1608.78     26.84 o 
   0  -2   1     4131.32     4090.14     57.72 o 
   1  -2   1     1100.91     1090.69     47.38 o 
   2  -2   1     1709.84     1442.10     68.94 o 
   3  -2   1      578.29      444.29     27.93 o 
   4  -2   1       18.61       16.78      4.42 o 
   5  -2   1      449.98      409.28     33.76 o 
   6  -2   1      462.81      418.23     36.93 o 
   7  -2   1       24.53       14.03     10.56 o 
  -6  -1   1      146.36      197.97     24.11 o 
  -5  -1   1      259.45      277.96     26.43 o 
  -4  -1   1     1611.37     1765.77     60.41 o 
  -3  -1   1     2913.49     3148.00     79.31 o 
  -2  -1   1      912.15      958.08     79.02 o 
  -1  -1   1      544.93      610.09     22.86 o 
   0  -1   1     7092.39     6817.22    105.06 o 
   1  -1   1      458.17      432.99     16.73 o 
   2  -1   1     1038.32      958.68     30.38 o 
   3  -1   1      289.18      224.15     12.81 o 
   4  -1   1      392.52      377.56     29.25 o 
   5  -1   1      749.45      707.74     45.39 o 
   6  -1   1       59.56       44.38     14.89 o 
   7  -1   1       42.61       21.75     12.23 o 
  -5   0   1      783.03      882.96     41.63 o 
  -4   0   1     2063.69     2493.38     67.76 o 
  -3   0   1     1060.53     1152.39     39.01 o 
  -2   0   1     7104.63     7921.89     93.18 o 
   1   0   1      851.01      843.91     20.83 o 
   2   0   1      266.86      243.98     10.74 o 
   3   0   1     3323.70     3109.91     83.80 o 
   4   0   1      222.77      228.90     22.93 o 
   5   0   1      365.48      325.82     30.09 o 
   6   0   1       87.56       86.68     17.66 o 
   7   0   1       57.66       26.05     12.17 o 
  -4   1   1      824.39      983.22     33.50 o 
  -3   1   1     1156.80     1234.36     25.65 o 
  -2   1   1     2197.12     2235.06     30.97 o 
  -1   1   1     3133.74     3319.85     62.31 o 
   0   1   1     2174.64     2178.93     43.75 o 
   1   1   1     3732.42     3671.81     36.76 o 
   2   1   1     1241.97     1101.12     19.92 o 
   3   1   1     3203.45     2833.41     68.67 o 
   4   1   1       13.96       14.28      5.07 o 
   5   1   1       33.22       34.91     12.80 o 
   6   1   1      389.17      341.25     34.63 o 
   7   1   1       35.25       28.56     14.60 o 
  -3   2   1     1466.74     1748.83     52.23 o 
  -1   2   1     1776.88     1916.57     49.36 o 
   0   2   1     1555.81     1595.20     22.16 o 
   1   2   1     5469.02     5188.23     57.72 o 
   2   2   1      614.60      591.47     19.84 o 
   3   2   1      704.21      642.16     24.81 o 
   4   2   1      988.25      924.89     47.96 o 
   5   2   1       91.20       97.91     18.31 o 
   6   2   1      280.56      244.78     30.24 o 
   7   2   1       16.97       28.23     15.83 o 
  -2   3   1      285.23      327.78     12.97 o 
  -1   3   1     3107.88     3222.97     48.53 o 
   0   3   1     1454.01     1493.37     23.69 o 
   1   3   1      921.18      986.00     24.08 o 
   2   3   1     1549.29     1492.69     30.07 o 
   3   3   1       89.15       85.40     13.69 o 
   4   3   1      892.92      820.64     47.05 o 
   5   3   1       22.65       18.57     10.98 o 
   6   3   1       67.51       49.22     15.56 o 
  -2   4   1      215.27      258.40     15.30 o 
  -1   4   1      106.58      104.17      7.90 o 
   0   4   1     4386.41     4784.72     92.41 o 
   1   4   1      111.97       99.74     10.16 o 
   2   4   1     1003.14      945.80     28.06 o 
   3   4   1       43.99       46.32     12.17 o 
   4   4   1      184.43      169.68     23.01 o 
   5   4   1       61.54       66.88     14.19 o 
   6   4   1        0.87       11.64     11.45 o 
  -3   5   1     1008.72     1233.28     35.97 o 
  -2   5   1     3008.29     3537.14     82.21 o 
  -1   5   1     1136.00     1163.78     40.83 o 
   0   5   1     2983.09     2993.44     69.85 o 
   1   5   1       98.42      103.82      8.77 o 
   2   5   1        4.18       10.39      7.61 o 
   3   5   1      662.47      630.85     42.09 o 
   4   5   1       86.52       82.83     17.16 o 
   5   5   1      109.65      143.16     23.76 o 
  -3   6   1     1089.12     1335.00     44.64 o 
   1   6   1     1201.65     1341.88     44.33 o 
   2   6   1      546.42      597.87     40.33 o 
   3   6   1      767.94      818.67     52.25 o 
   4   6   1       17.10       11.69     10.06 o 
   5   6   1       31.21       11.23     11.24 o 
   4   7   1      182.57      193.24     29.09 o 
  -2 -10   2       20.75       30.71     13.12 o 
  -1 -10   2       69.56       78.65     16.21 o 
   0 -10   2       91.55      105.21     17.35 o 
   1 -10   2      160.74      184.73     20.17 o 
   2 -10   2       16.91       24.32     13.62 o 
   3 -10   2       12.45       12.77     12.19 o 
  -3  -9   2       33.47       28.99     12.27 o 
  -2  -9   2       74.13       73.22     14.42 o 
  -1  -9   2      195.77      215.70     22.44 o 
   0  -9   2       46.10       63.13     13.41 o 
   1  -9   2       85.71       82.23     13.98 o 
   2  -9   2      182.55      169.68     26.26 o 
   3  -9   2       73.62       83.90     18.15 o 
   4  -9   2       90.14      117.49     20.45 o 
   5  -9   2       25.85       40.25      8.81 o 
  -4  -8   2       26.80       37.04     17.38 o 
  -3  -8   2       85.65       80.88     15.43 o 
  -2  -8   2       48.45       46.41     17.56 o 
  -1  -8   2       55.61       52.60     12.59 o 
   0  -8   2      222.38      203.08     23.47 o 
   1  -8   2       70.55       76.72      9.43 o 
   2  -8   2      247.33      233.65     13.95 o 
   3  -8   2       27.75       27.80      6.15 o 
   4  -8   2       87.95       99.29     14.91 o 
   5  -8   2       42.30       73.03     12.80 o 
  -5  -7   2      160.17      158.82     30.14 o 
  -4  -7   2        1.15        1.62     12.86 o 
  -3  -7   2       13.34       10.82     13.01 o 
  -2  -7   2      851.89      867.75     42.23 o 
  -1  -7   2      187.47      209.02     19.73 o 
   0  -7   2      230.45      214.60      8.47 o 
   1  -7   2       16.77       11.65      3.95 o 
   2  -7   2       32.85       29.06      7.41 o 
   3  -7   2      107.88      114.51     16.81 o 
   4  -7   2        1.71       -5.86     10.22 o 
   5  -7   2      161.05      209.36     27.21 o 
   6  -7   2        5.81      -10.53     10.55 o 
  -6  -6   2       38.52       45.28     19.83 o 
  -5  -6   2       43.78       55.64     18.02 o 
  -4  -6   2      862.56      900.82     59.92 o 
  -3  -6   2      772.41      754.75     53.25 o 
  -2  -6   2     1255.98     1235.97     46.55 o 
  -1  -6   2      270.46      280.14     21.12 o 
   0  -6   2      150.29      134.29     11.29 o 
   1  -6   2     1497.02     1383.42     38.56 o 
   2  -6   2      278.43      287.19     26.31 o 
   3  -6   2      399.38      402.18     26.04 o 
   4  -6   2       53.22       46.75      7.36 o 
   5  -6   2       55.63       48.76     14.74 o 
   6  -6   2       39.61       41.18     13.96 o 
  -6  -5   2      139.59      172.84     28.78 o 
  -5  -5   2      553.50      649.34     49.91 o 
  -4  -5   2     1685.70     1868.06     82.12 o 
  -3  -5   2      406.57      440.27     36.31 o 
  -2  -5   2      756.51      752.95     33.62 o 
  -1  -5   2     3736.78     3453.93     77.11 o 
   0  -5   2     2057.48     1875.17     36.21 o 
   1  -5   2     3768.30     3499.40     56.30 o 
   2  -5   2      726.07      701.18     26.65 o 
   3  -5   2       28.04       23.97      4.81 o 
   4  -5   2      903.15      892.68     30.49 o 
   5  -5   2      209.85      201.73     24.94 o 
   6  -5   2       65.69       66.38     15.89 o 
   7  -5   2       17.78       35.49     14.81 o 
  -7  -4   2       92.63       91.45     23.52 o 
  -6  -4   2      446.15      540.05     47.28 o 
  -5  -4   2      373.15      404.59     36.33 o 
  -4  -4   2      736.92      777.14     48.76 o 
  -3  -4   2     1568.84     1623.01     66.90 o 
  -2  -4   2     2956.87     2934.56     66.28 o 
  -1  -4   2     9524.65     8737.01    127.47 o 
   0  -4   2     1728.27     1743.27     32.53 o 
   1  -4   2     1126.41     1136.57     30.52 o 
   2  -4   2     4884.27     4148.18     97.29 o 
   3  -4   2     1403.48     1192.88     55.39 o 
   4  -4   2     1392.11     1216.87     57.36 o 
   5  -4   2      341.05      289.57     28.80 o 
   6  -4   2       37.84       29.90     13.09 o 
   7  -4   2       79.24       72.11     18.21 o 
  -7  -3   2      126.70      159.58     27.11 o 
  -6  -3   2      154.05      186.12     26.05 o 
  -5  -3   2       91.81       92.36     17.02 o 
  -4  -3   2      820.55      860.59     47.86 o 
  -3  -3   2     4959.25     4887.23    120.20 o 
  -2  -3   2     1496.03     1579.95     58.64 o 
  -1  -3   2     3123.61     3395.46     88.06 o 
   0  -3   2     5780.83     5364.11     62.76 o 
   1  -3   2     3144.29     2963.91     45.89 o 
   2  -3   2     9292.56     8275.65    173.11 o 
   3  -3   2     1272.81     1032.66     48.91 o 
   4  -3   2      119.81       76.62     13.86 o 
   5  -3   2      978.63      850.23     50.41 o 
   6  -3   2      219.77      198.50     26.97 o 
   7  -3   2       78.47       80.38     19.66 o 
  -7  -2   2      121.68      166.64     24.60 o 
  -6  -2   2       49.15       72.67     16.00 o 
  -5  -2   2      676.33      805.59     45.97 o 
  -4  -2   2      457.26      491.85     32.24 o 
  -3  -2   2     1645.72     1725.55     59.50 o 
  -2  -2   2     1003.08     1044.15     28.50 o 
  -1  -2   2     1605.47     1666.35     27.99 o 
   0  -2   2    16619.52    15301.32    140.86 o 
   1  -2   2     1301.49     1209.87     28.63 o 
   2  -2   2     1564.17     1219.51     49.27 o 
   3  -2   2     2325.85     1866.51     66.41 o 
   4  -2   2      614.84      525.94     36.09 o 
   5  -2   2     1260.95     1065.63     58.18 o 
   6  -2   2      211.76      196.60     28.01 o 
   7  -2   2        0.74        2.46      9.85 o 
  -7  -1   2      206.71      347.26     33.47 o 
  -6  -1   2       22.97       10.77      7.77 o 
  -5  -1   2      153.38      182.57     20.25 o 
  -4  -1   2      909.63      999.95     42.74 o 
  -3  -1   2      257.88      277.06     20.12 o 
  -2  -1   2     7908.43     9498.50    115.55 o 
  -1  -1   2      397.45      475.38     13.83 o 
   0  -1   2     2649.64     2606.36     39.19 o 
   1  -1   2     1770.40     1741.06     28.07 o 
   2  -1   2      331.45      298.66     23.28 o 
   3  -1   2     4248.40     3468.23     96.05 o 
   4  -1   2      285.35      250.86     25.65 o 
   5  -1   2      204.93      212.36     26.11 o 
   6  -1   2      240.53      218.41     28.59 o 
   7  -1   2       58.58       28.97     13.12 o 
  -6   0   2      348.44      419.81     29.82 o 
  -5   0   2      384.82      461.39     27.98 o 
  -4   0   2     3250.40     3746.36     85.93 o 
  -3   0   2       56.83       61.12      5.73 o 
  -2   0   2     1173.00     1271.07     29.47 o 
  -1   0   2     3487.70     3525.55     67.43 o 
   0   0   2      886.33      866.11     28.13 o 
   1   0   2     8442.69     7616.91     99.72 o 
   2   0   2       50.05       54.88      5.54 o 
   3   0   2      781.75      687.72     27.62 o 
   4   0   2      347.78      298.46     24.92 o 
   5   0   2       90.73       66.56     15.56 o 
   6   0   2      198.70      212.83     28.54 o 
   7   0   2       27.09       19.40     12.89 o 
  -6   1   2      874.14     1126.46     44.23 o 
  -5   1   2      306.51      347.13     20.73 o 
  -4   1   2     1570.93     1740.04     46.42 o 
  -3   1   2     2425.67     2730.70     42.70 o 
  -2   1   2     1604.36     1652.65     28.09 o 
  -1   1   2    15107.40    14558.86    225.60 o 
   0   1   2      749.23      804.90     18.71 o 
   1   1   2      229.16      234.86      9.63 o 
   2   1   2     2135.28     1860.12     36.11 o 
   3   1   2      822.79      770.30     25.38 o 
   4   1   2      461.51      391.77     24.86 o 
   5   1   2       33.14       50.07     13.81 o 
   6   1   2       80.90       91.85     18.72 o 
   7   1   2        0.80       -2.60     10.58 o 
  -5   2   2      198.80      210.61     12.71 o 
  -4   2   2      719.59      777.34     59.40 o 
  -3   2   2     7525.55     7704.34     89.66 o 
  -2   2   2     1085.28     1144.50     39.34 o 
  -1   2   2     2013.56     2143.22     53.30 o 
   0   2   2     3371.68     3240.26     40.14 o 
   1   2   2     1994.15     1858.60     37.09 o 
   2   2   2     3182.96     2900.40     77.92 o 
   3   2   2      586.94      515.31     22.51 o 
   4   2   2       27.15        9.31      6.87 o 
   5   2   2      139.17      127.88     21.32 o 
   6   2   2      158.77      204.24     29.62 o 
  -4   3   2      546.39      637.58     32.89 o 
  -3   3   2     2237.27     1884.49     36.37 o 
  -2   3   2      928.45      902.79     28.52 o 
  -1   3   2     1016.64     1008.74     25.24 o 
   0   3   2     6133.93     6137.65     80.32 o 
   1   3   2     1525.39     1498.69     47.74 o 
   2   3   2      348.85      327.57     23.70 o 
   3   3   2      594.18      527.48     35.08 o 
   4   3   2      514.90      500.36     37.54 o 
   5   3   2      249.76      237.26     29.14 o 
   6   3   2       44.45       34.18     15.67 o 
  -3   4   2      204.61      217.69     11.74 o 
  -2   4   2     2430.60     2442.14     60.18 o 
   0   4   2     1508.96     1592.90     47.24 o 
   1   4   2      344.77      344.77     23.66 o 
   2   4   2      275.81      310.98     25.24 o 
   3   4   2     1086.05     1030.31     51.85 o 
   4   4   2      286.60      230.02     26.69 o 
   5   4   2       31.81       29.97     13.61 o 
  -3   5   2      206.71      240.23     15.43 o 
  -2   5   2     1042.80     1105.26     41.59 o 
   1   5   2      957.32     1055.03     46.72 o 
   2   5   2      297.52      306.31     27.62 o 
   3   5   2      342.24      321.21     30.28 o 
   4   5   2       26.91       40.45     14.52 o 
   5   5   2       35.04       41.85     15.46 o 
  -3   6   2      426.33      480.63     26.34 o 
   2   6   2       34.19       48.29     14.12 o 
   3   6   2       37.18       34.16     13.21 o 
   4   6   2       89.90       64.55     16.11 o 
   3   7   2        7.16       -7.99     13.68 o 
  -2 -10   3       23.17       18.65     10.93 o 
  -1 -10   3        4.46        4.16     11.77 o 
   0 -10   3      143.49      131.14     19.31 o 
   1 -10   3      107.84       97.47     16.42 o 
   2 -10   3       35.70       22.21     10.81 o 
   3 -10   3        7.96       10.22     11.54 o 
  -3  -9   3       30.97       22.02     13.65 o 
  -2  -9   3      208.54      194.44     23.37 o 
  -1  -9   3      267.16      256.69     24.10 o 
   0  -9   3      305.39      311.89     25.17 o 
   1  -9   3      100.91      106.66     14.54 o 
   2  -9   3       32.28       35.19      8.94 o 
   3  -9   3      179.79      186.90     21.02 o 
   4  -9   3      177.88      257.43     23.99 o 
  -4  -8   3       28.51       -1.43     14.14 o 
  -3  -8   3      125.65      142.69     27.60 o 
  -2  -8   3      565.65      496.38     33.95 o 
  -1  -8   3      220.98      216.60     21.61 o 
   0  -8   3      328.42      284.14     23.12 o 
   1  -8   3      455.65      402.96     21.75 o 
   2  -8   3      434.10      413.34     48.63 o 
   3  -8   3      441.04      453.25     40.16 o 
   4  -8   3      105.21      128.66     16.23 o 
   5  -8   3       56.98       58.68     11.84 o 
  -5  -7   3        3.95      -15.22     15.22 o 
  -4  -7   3      211.13      229.62     32.14 o 
  -3  -7   3      157.21      161.23     26.43 o 
  -2  -7   3      544.62      496.74     47.28 o 
  -1  -7   3       77.84       68.61     12.90 o 
   0  -7   3      107.72      103.28      8.25 o 
   1  -7   3     1913.28     1761.56     53.04 o 
   2  -7   3      356.41      354.80     22.76 o 
   3  -7   3       15.71       13.67      5.37 o 
   4  -7   3      247.66      281.01     22.47 o 
   5  -7   3      160.75      176.61     18.25 o 
   6  -7   3       25.68       33.32     13.88 o 
  -6  -6   3        6.81        8.70     11.35 o 
  -5  -6   3       55.96       54.63     18.04 o 
  -4  -6   3      171.80      158.94     26.10 o 
  -3  -6   3      388.55      372.32     36.33 o 
  -2  -6   3      172.28      191.27     21.70 o 
  -1  -6   3     1684.05     1489.62     50.13 o 
   0  -6   3      216.85      182.22     10.80 o 
   1  -6   3      447.34      391.61     18.15 o 
   2  -6   3      191.95      162.90     14.27 o 
   3  -6   3      146.62      139.67     11.24 o 
   4  -6   3      398.75      430.05     19.83 o 
   5  -6   3      149.24      155.40     24.10 o 
   6  -6   3        5.57      -11.82     11.82 o 
  -7  -5   3       12.06       14.56     11.89 o 
  -6  -5   3        8.07        6.98     10.96 o 
  -5  -5   3      562.19      537.96     45.22 o 
  -4  -5   3      337.38      380.21     36.98 o 
  -3  -5   3      295.61      291.73     29.82 o 
  -2  -5   3      241.90      226.29     19.45 o 
  -1  -5   3     1231.82     1108.31     40.19 o 
   0  -5   3      209.93      184.34     10.49 o 
   1  -5   3      479.51      441.25     18.35 o 
   2  -5   3      911.67      852.35     67.50 o 
   3  -5   3      126.08      128.31     10.49 o 
   4  -5   3       89.13      153.07     23.34 o 
   5  -5   3       59.31       61.75     16.76 o 
   6  -5   3       28.01       42.05     15.34 o 
  -7  -4   3      130.76      169.94     28.44 o 
  -6  -4   3       79.52       72.03     17.75 o 
  -5  -4   3      378.73      382.74     36.36 o 
  -4  -4   3      251.92      255.57     27.25 o 
  -3  -4   3      497.30      443.53     34.29 o 
  -2  -4   3     1735.43     1799.66     70.72 o 
  -1  -4   3     2550.33     2396.28     57.79 o 
   0  -4   3      322.90      349.92     13.72 o 
   1  -4   3      146.11      127.07      9.36 o 
   2  -4   3      764.25      735.72     37.25 o 
   3  -4   3       75.85       70.82     12.56 o 
   4  -4   3      364.66      309.06     31.43 o 
   5  -4   3      110.22      120.42     21.09 o 
   6  -4   3       49.50       49.89     14.85 o 
  -7  -3   3      173.81      197.12     27.59 o 
  -6  -3   3        9.76        5.42     10.45 o 
  -5  -3   3       78.34      100.99     17.96 o 
  -4  -3   3     1083.13     1174.77     55.79 o 
  -3  -3   3     1494.98     1563.29     62.47 o 
  -2  -3   3      700.18      691.61     70.54 o 
  -1  -3   3      681.54      654.90     18.42 o 
   0  -3   3      886.58      811.16     20.80 o 
   1  -3   3     1050.05      887.67     29.60 o 
   2  -3   3     2550.20     2396.53     65.61 o 
   3  -3   3       18.12       13.34      8.33 o 
   4  -3   3       27.23       18.05     11.53 o 
   5  -3   3      448.23      408.95     36.85 o 
   6  -3   3       19.42        9.74     10.61 o 
   7  -3   3       29.22       24.92     13.62 o 
  -8  -2   3       13.30       16.81     10.18 o 
  -7  -2   3      124.85      183.32     25.94 o 
  -6  -2   3      177.87      197.98     24.55 o 
  -5  -2   3      135.48      159.34     20.15 o 
  -4  -2   3     1143.60     1217.22     52.30 o 
  -3  -2   3      117.71      157.62     18.65 o 
  -2  -2   3      247.97      275.90     10.38 o 
  -1  -2   3     1216.68     1223.42     28.41 o 
   0  -2   3     3613.04     3293.40     51.47 o 
   1  -2   3      532.67      456.13     17.07 o 
   2  -2   3      581.09      520.84     31.95 o 
   3  -2   3     1119.98      853.60     47.16 o 
   4  -2   3       98.19       65.15     14.49 o 
   5  -2   3      494.78      381.25     35.98 o 
   6  -2   3       32.47       24.95     13.70 o 
   7  -2   3        1.41      -12.56     12.56 o 
  -7  -1   3      111.66      145.94     21.42 o 
  -6  -1   3      191.28      206.94     22.04 o 
  -5  -1   3      161.83      163.12     18.84 o 
  -4  -1   3     1287.07     1303.19     50.63 o 
  -3  -1   3      423.57      469.47     19.25 o 
  -2  -1   3     1390.33     1482.76     26.02 o 
  -1  -1   3     1556.15     1448.27     39.49 o 
   0  -1   3      294.63      293.04     18.35 o 
   1  -1   3     1674.44     1425.58     55.92 o 
   2  -1   3      307.74      241.91     23.04 o 
   3  -1   3     1525.02     1240.95     57.04 o 
   4  -1   3        3.11        2.46      2.65 o 
   5  -1   3       86.13       82.92     18.44 o 
   6  -1   3       52.06       53.07     17.82 o 
  -7   0   3      227.70      303.53     26.73 o 
  -6   0   3      673.42      822.57     41.24 o 
  -5   0   3      887.23      938.49     40.83 o 
  -4   0   3     2037.70     2175.32     63.49 o 
  -3   0   3      279.68      275.34     12.98 o 
  -2   0   3      414.94      463.44     14.74 o 
  -1   0   3     6926.64     6261.90    114.53 o 
   0   0   3      143.62      142.04      9.65 o 
   1   0   3     1552.02     1490.96     52.81 o 
   2   0   3      383.65      318.74     25.38 o 
   3   0   3      166.32      144.65     20.41 o 
   4   0   3      146.57      134.15     21.68 o 
   5   0   3        4.72       37.03     16.16 o 
   6   0   3      222.00      164.90     26.23 o 
  -7   1   3      467.51      582.52     32.75 o 
  -6   1   3     1071.50     1159.57     43.16 o 
  -5   1   3      161.02      191.85     15.96 o 
  -4   1   3     1379.68     1615.10     44.33 o 
  -3   1   3     6306.57     6723.41     87.13 o 
  -2   1   3     2836.39     2898.20     42.68 o 
  -1   1   3     5729.52     5614.53    108.65 o 
   0   1   3     1898.98     1817.27     36.11 o 
   1   1   3      281.60      238.19     18.91 o 
   2   1   3     2038.87     1877.33     65.54 o 
   3   1   3      143.68      119.46     17.64 o 
   4   1   3      346.98      333.86     32.21 o 
   5   1   3       70.38       65.96     16.38 o 
   6   1   3       57.01       45.66     17.33 o 
  -6   2   3      530.85      620.01     25.60 o 
  -5   2   3      941.36     1064.41     32.38 o 
  -4   2   3     2950.28     3249.25     50.94 o 
  -3   2   3     6556.12     6528.32    107.69 o 
  -1   2   3     1804.32     1841.01     37.56 o 
   0   2   3     5101.71     4685.95     91.18 o 
   1   2   3     1811.75     1586.09     51.63 o 
   2   2   3     2542.35     2210.11     71.12 o 
   3   2   3      263.57      203.12     22.55 o 
   4   2   3       62.60       39.04     10.68 o 
   5   2   3      331.99      345.82     35.89 o 
   6   2   3       31.66       41.46     16.30 o 
  -4   3   3      495.73      562.58     16.56 o 
  -1   3   3     3508.61     3664.13     65.16 o 
   0   3   3     6994.15     6682.81    121.81 o 
   1   3   3      433.17      387.33     24.32 o 
   2   3   3      285.36      254.32     22.75 o 
   3   3   3     1462.02     1230.68     57.84 o 
   4   3   3      215.94      209.49     27.00 o 
   5   3   3      279.46      287.68     33.05 o 
  -4   4   3      135.22      114.70      7.83 o 
  -3   4   3     1314.37     1265.73     38.97 o 
   0   4   3      931.51      947.60     36.72 o 
   1   4   3     1279.74     1221.16     48.09 o 
   2   4   3      712.38      634.18     37.68 o 
   3   4   3     1634.96     1415.36     63.65 o 
   4   4   3       87.46       92.67     18.82 o 
   5   4   3       13.76       19.91     13.69 o 
  -4   5   3      599.01      593.91     21.79 o 
  -3   5   3      194.24      200.90     16.03 o 
   0   5   3      571.92      636.93     31.79 o 
   1   5   3     2296.30     2439.93     77.09 o 
   2   5   3       42.63       33.84     12.40 o 
   3   5   3       29.90       17.76      9.16 o 
   4   5   3      116.68      144.00     23.93 o 
   1   6   3       96.07       99.81     16.64 o 
   2   6   3       59.21       66.91     15.48 o 
   3   6   3       41.39       47.23     14.79 o 
   2   7   3      158.89      194.28     25.65 o 
   3   7   3        4.27       -0.11      9.00 o 
  -2 -10   4       17.14       13.07     11.56 o 
  -1 -10   4       48.66       31.31     18.85 o 
   0 -10   4      144.17      147.62     25.48 o 
   1 -10   4       34.15       22.87      8.37 o 
   2 -10   4       42.66       47.55     18.31 o 
  -3  -9   4      103.34      106.67     24.67 o 
  -2  -9   4      373.07      313.57     29.07 o 
  -1  -9   4      304.44      299.53     27.06 o 
   0  -9   4      446.07      422.05     35.81 o 
   1  -9   4      156.74      152.76     28.88 o 
   2  -9   4       62.64       36.86     14.61 o 
   3  -9   4      123.83      109.11     21.35 o 
   4  -9   4       36.86       55.70     12.52 o 
  -5  -8   4       38.40        1.98     13.56 o 
  -4  -8   4      159.24      212.18     34.02 o 
  -3  -8   4      486.18      438.08     44.71 o 
  -2  -8   4     1133.68      946.12     48.31 o 
  -1  -8   4      102.78       95.01     14.68 o 
   0  -8   4      180.39      160.74     18.34 o 
   1  -8   4     1019.68     1001.02     56.87 o 
   2  -8   4      336.00      349.72     24.07 o 
   3  -8   4      292.91      301.92     21.95 o 
   4  -8   4       93.05      142.18     17.83 o 
   5  -8   4        9.94       29.85     14.60 o 
  -5  -7   4      180.23      161.74     28.90 o 
  -4  -7   4      713.52      696.84     55.53 o 
  -3  -7   4       57.33       46.26     18.37 o 
  -2  -7   4      172.99      152.76     18.82 o 
  -1  -7   4     1617.84     1417.90     53.95 o 
   0  -7   4      775.87      768.29     37.16 o 
   1  -7   4     1249.83     1124.46     42.85 o 
   2  -7   4      312.12      338.12     25.79 o 
   3  -7   4       80.08       87.70      9.87 o 
   4  -7   4      448.67      565.41     31.66 o 
   5  -7   4       99.59      116.56     24.67 o 
  -6  -6   4      149.16      134.93     25.49 o 
  -5  -6   4      191.91      220.69     30.72 o 
  -4  -6   4       64.47       99.25     21.40 o 
  -3  -6   4      643.78      670.69     49.64 o 
  -2  -6   4      392.74      378.05     36.54 o 
  -1  -6   4     1520.09     1155.57     44.80 o 
   0  -6   4      203.32      171.54     10.88 o 
   1  -6   4      275.98      259.55     19.32 o 
   2  -6   4     1191.34     1096.72     39.07 o 
   3  -6   4      301.82      317.29     17.94 o 
   4  -6   4      542.72      588.38     24.54 o 
   5  -6   4      105.24      106.90     23.02 o 
   6  -6   4        0.37        1.38      9.99 o 
  -7  -5   4       55.66       64.12     20.26 o 
  -6  -5   4        1.14       20.53     14.84 o 
  -5  -5   4      446.59      450.27     41.22 o 
  -4  -5   4      179.56      140.06     23.10 o 
  -3  -5   4      842.11      819.49     52.92 o 
  -2  -5   4       48.43       41.77     14.52 o 
  -1  -5   4       97.57       89.41      6.75 o 
   0  -5   4     1169.97      922.94     51.16 o 
   1  -5   4      236.93      232.80     17.22 o 
   2  -5   4     1529.51     1371.76     42.52 o 
   3  -5   4       56.02       59.02     10.07 o 
   4  -5   4       61.61       61.49      9.96 o 
   5  -5   4      304.52      313.10     35.59 o 
   6  -5   4       36.79       42.43     17.09 o 
  -7  -4   4      205.97      277.70     34.34 o 
  -6  -4   4      218.35      233.15     29.60 o 
  -5  -4   4      817.45      855.89     52.29 o 
  -4  -4   4        7.23       -4.23      9.95 o 
  -3  -4   4       81.49       83.14     17.85 o 
  -2  -4   4     2082.22     1843.39     36.92 o 
  -1  -4   4      625.16      553.94     19.75 o 
   0  -4   4     2762.29     2359.27     81.48 o 
   1  -4   4       46.96       38.02      9.78 o 
   2  -4   4      273.92      255.39     21.63 o 
   3  -4   4      765.49      743.87     30.49 o 
   4  -4   4       57.60       56.80      8.96 o 
   5  -4   4      152.39      140.27     24.24 o 
   6  -4   4       16.99       -9.56     10.09 o 
  -8  -3   4       68.36       92.28     21.37 o 
  -7  -3   4      336.54      480.46     42.46 o 
  -6  -3   4       41.99       47.65     15.79 o 
  -5  -3   4      366.67      308.26     29.76 o 
  -4  -3   4     1529.37     1517.19     65.89 o 
  -3  -3   4     1504.49     1538.78     66.42 o 
  -2  -3   4     6319.43     6068.06     98.49 o 
  -1  -3   4      113.26       88.31      8.45 o 
   0  -3   4        1.94        6.56      3.10 o 
   1  -3   4     4001.02     3711.01     92.88 o 
   2  -3   4      761.68      707.80     41.23 o 
   3  -3   4      430.07      392.47     18.62 o 
   4  -3   4       90.58       69.50     16.77 o 
   5  -3   4       67.17       54.46     17.14 o 
   6  -3   4       30.47       10.58      8.56 o 
  -8  -2   4       68.78       89.82     18.79 o 
  -7  -2   4      162.76      219.37     26.92 o 
  -6  -2   4      198.47      226.19     25.40 o 
  -5  -2   4      675.67      678.33     42.16 o 
  -4  -2   4     3956.24     4384.59    116.48 o 
  -3  -2   4      434.52      436.80     18.94 o 
  -2  -2   4     1127.43     1099.27     30.05 o 
  -1  -2   4     7289.30     6807.20    126.01 o 
   2  -2   4      841.19      708.06     46.43 o 
   3  -2   4       47.07       63.04     14.64 o 
   4  -2   4      579.88      505.01     41.44 o 
   5  -2   4      250.24      199.42     28.31 o 
   6  -2   4       51.25       53.96     17.32 o 
  -7  -1   4       72.32       75.99     15.88 o 
  -6  -1   4      518.82      572.17     37.90 o 
  -5  -1   4      656.18      724.15     40.94 o 
  -4  -1   4     1582.48     1739.25     65.19 o 
  -3  -1   4     2065.62     2160.27     72.50 o 
  -2  -1   4     1669.29     1656.68     48.85 o 
  -1  -1   4     8808.92     7792.63    143.08 o 
   1  -1   4      566.21      537.06     36.80 o 
   2  -1   4     1958.02     1736.81     70.71 o 
   3  -1   4      928.45      783.42     47.95 o 
   4  -1   4      878.12      752.10     50.50 o 
   5  -1   4      156.09      124.22     23.10 o 
   6  -1   4       71.46       97.81     23.11 o 
  -7   0   4      242.23      259.23     24.90 o 
  -6   0   4      286.65      373.78     28.13 o 
  -5   0   4      126.12      148.84     17.34 o 
  -4   0   4      351.97      308.68     24.08 o 
  -3   0   4     3382.57     3623.70     61.98 o 
   0   0   4      600.71      531.10     33.42 o 
   1   0   4      760.72      679.81     38.57 o 
   2   0   4     4647.20     4111.23    112.70 o 
   3   0   4      428.06      365.10     32.74 o 
   4   0   4        4.96       14.59     11.51 o 
   5   0   4      228.44      212.16     30.55 o 
   6   0   4      101.19       78.27     21.01 o 
  -6   1   4       32.74       31.50      7.98 o 
  -5   1   4      208.98      261.20     21.25 o 
  -4   1   4      364.32      393.87     17.16 o 
  -3   1   4     1050.49     1041.26     32.05 o 
  -1   1   4       34.80       38.97      7.83 o 
   0   1   4     5448.20     4901.04    108.58 o 
   1   1   4      203.83      194.88     19.34 o 
   2   1   4      486.09      432.72     32.56 o 
   3   1   4      377.32      352.93     31.90 o 
   4   1   4      115.88      124.48     23.62 o 
   5   1   4      255.28      223.01     30.78 o 
  -6   2   4      191.34      195.43     15.11 o 
  -5   2   4       67.16       73.37     10.82 o 
  -4   2   4      765.11      865.91     28.47 o 
  -3   2   4      220.39      219.31     10.56 o 
  -2   2   4     1438.46     1381.82     31.49 o 
  -1   2   4      494.89      481.90     20.11 o 
   0   2   4     1517.80     1338.63     44.37 o 
   1   2   4        7.83       11.34      5.76 o 
   2   2   4       56.82       51.32     11.90 o 
   3   2   4      708.77      639.98     42.82 o 
   4   2   4       88.21       81.58     17.53 o 
   5   2   4       22.96       33.61     14.50 o 
  -5   3   4       96.99      110.51      8.11 o 
  -4   3   4      892.36      826.64     25.88 o 
  -1   3   4      663.59      599.98     22.03 o 
   0   3   4      621.59      530.39     26.45 o 
   1   3   4      497.42      466.17     28.84 o 
   2   3   4       14.28       10.89      6.33 o 
   3   3   4      286.26      242.56     26.40 o 
   4   3   4       37.83       40.96     13.61 o 
   5   3   4       18.09       33.80     17.69 o 
  -5   4   4       44.17       45.56      6.14 o 
  -4   4   4       92.34       82.22      9.79 o 
  -1   4   4      776.47      874.67     29.18 o 
   0   4   4      252.15      247.78     18.68 o 
   1   4   4      453.06      381.42     26.63 o 
   2   4   4       50.03       37.21     11.62 o 
   3   4   4      156.74      131.69     20.24 o 
   4   4   4       38.45       55.68     17.17 o 
   0   5   4       25.24       28.37      8.24 o 
   1   5   4      183.05      181.20     20.83 o 
   2   5   4      230.90      229.97     25.73 o 
   3   5   4       10.49       13.78     10.19 o 
   1   6   4       16.97        8.54      6.53 o 
   2   6   4       74.30       70.58     15.78 o 
   3   6   4       20.81       28.04     12.94 o 
  -1 -10   5       20.09        5.12      9.09 o 
   0 -10   5       24.25       25.04      9.64 o 
   1 -10   5       37.47       49.19     14.44 o 
  -3  -9   5       34.37       19.07     12.94 o 
  -2  -9   5      101.25      115.36     25.39 o 
  -1  -9   5       22.50       22.67     17.13 o 
   0  -9   5       11.92        6.58      6.94 o 
   1  -9   5       78.03       85.06     14.55 o 
   2  -9   5       10.07       -0.19      7.40 o 
   3  -9   5       30.91       32.30     13.97 o 
  -5  -8   5       18.91       43.28     20.68 o 
  -4  -8   5       62.73       58.71     20.85 o 
  -3  -8   5      149.45      154.28     27.73 o 
  -2  -8   5      141.52      122.38     23.96 o 
  -1  -8   5       22.79       23.59      9.86 o 
   0  -8   5       51.83       37.75     10.79 o 
   1  -8   5      203.34      220.52     33.66 o 
   2  -8   5       35.83       44.30     10.08 o 
   3  -8   5       48.96       36.03      8.25 o 
   4  -8   5       34.64       57.69     19.38 o 
  -5  -7   5       83.37       95.91     22.26 o 
  -4  -7   5      119.69       74.43     20.78 o 
  -3  -7   5      152.66      117.41     25.96 o 
  -2  -7   5       54.49       45.76     17.21 o 
  -1  -7   5      152.68      144.65     19.52 o 
   0  -7   5      437.47      376.98     26.92 o 
   1  -7   5      451.83      436.30     37.04 o 
   2  -7   5        7.34        3.03      6.19 o 
   3  -7   5       27.59       25.51      6.73 o 
   4  -7   5      148.12      178.07     28.86 o 
  -6  -6   5       11.32       10.55     10.95 o 
  -5  -6   5       91.12       95.34     22.11 o 
  -4  -6   5        9.97       -6.89     12.67 o 
  -3  -6   5       43.64       18.79      9.83 o 
  -2  -6   5      474.99      417.64     41.59 o 
  -1  -6   5      517.05      458.46     17.52 o 
   0  -6   5      213.67      194.41     18.58 o 
   1  -6   5      155.47      129.38     15.15 o 
   2  -6   5      315.98      301.58     21.18 o 
   3  -6   5      101.95      103.79     11.37 o 
   4  -6   5      224.03      263.20     34.67 o 
   5  -6   5       12.30       27.24     14.22 o 
  -7  -5   5        7.50       17.63     14.24 o 
  -6  -5   5      114.85      103.15     22.55 o 
  -5  -5   5      226.48      263.63     32.50 o 
  -4  -5   5      110.78      101.44     17.96 o 
  -3  -5   5       79.51      104.10     22.98 o 
  -2  -5   5      609.07      542.27     19.72 o 
  -1  -5   5        9.10        6.32      6.06 o 
   0  -5   5      317.14      285.26     21.99 o 
   1  -5   5      246.15      230.00     19.48 o 
   2  -5   5      551.25      524.40     37.21 o 
   3  -5   5       11.18       21.25      7.69 o 
   4  -5   5       77.86       74.85     20.56 o 
   5  -5   5       82.16       98.38     24.80 o 
  -7  -4   5      129.15      195.75     30.83 o 
  -6  -4   5      259.28      255.47     31.25 o 
  -5  -4   5      307.68      302.21     32.07 o 
  -4  -4   5      203.86      216.64     28.92 o 
  -3  -4   5      411.57      335.58     16.29 o 
  -2  -4   5     1894.03     1689.48     49.39 o 
  -1  -4   5       37.04       29.93      5.99 o 
   0  -4   5      308.82      367.30     37.94 o 
   1  -4   5      486.04      407.44     34.54 o 
   2  -4   5       80.89       81.30     11.24 o 
   3  -4   5      111.53      114.01     12.47 o 
   4  -4   5       19.48       33.61     16.01 o 
   5  -4   5      133.15      115.98     23.38 o 
  -8  -3   5      148.30      181.05     27.99 o 
  -7  -3   5      217.51      261.90     31.55 o 
  -6  -3   5       14.58       22.19     12.07 o 
  -5  -3   5      686.78      701.01     46.92 o 
  -4  -3   5     2361.76     2517.81     93.63 o 
  -3  -3   5     1098.68     1034.99     32.99 o 
  -2  -3   5     1823.59     1640.53     41.08 o 
   2  -3   5       63.02       68.98     18.25 o 
   3  -3   5      146.96      127.32     23.62 o 
   4  -3   5      129.49      137.49     24.44 o 
   5  -3   5       49.13       45.48     17.18 o 
  -8  -2   5       68.62       92.70     18.94 o 
  -7  -2   5      179.81      197.52     26.31 o 
  -6  -2   5      514.84      567.18     41.40 o 
  -5  -2   5     1459.06     1528.25     67.88 o 
  -4  -2   5     2530.54     2660.71     91.85 o 
  -3  -2   5      477.97      451.91     36.78 o 
  -2  -2   5     1620.35     1721.52     78.50 o 
   1  -2   5     1893.33     1983.62     89.82 o 
   2  -2   5      830.30      755.11     51.83 o 
   3  -2   5       87.94       85.58     18.95 o 
   4  -2   5      353.28      317.13     35.71 o 
   5  -2   5       56.36       51.80     16.71 o 
  -7  -1   5      413.66      470.76     37.22 o 
  -6  -1   5      705.72      729.82     44.80 o 
  -5  -1   5      117.97      163.27     22.13 o 
  -4  -1   5     1088.59     1105.98     54.49 o 
  -3  -1   5     2930.41     3128.99    102.89 o 
   1  -1   5      682.63      559.90     42.32 o 
   2  -1   5     2469.19     2197.43     88.07 o 
   3  -1   5      324.29      271.36     30.37 o 
   4  -1   5      294.97      233.14     30.27 o 
   5  -1   5       77.23       92.65     22.79 o 
  -7   0   5       94.66      115.35     17.63 o 
  -6   0   5      140.95      147.45     18.98 o 
  -5   0   5      338.78      388.63     30.29 o 
  -4   0   5     1614.50     1693.64     66.95 o 
  -3   0   5     3641.15     3290.72     76.36 o 
   0   0   5     3909.71     3671.26    107.16 o 
   1   0   5      983.21      840.71     47.51 o 
   2   0   5     1897.47     1534.93     69.80 o 
   3   0   5      192.17      148.18     22.53 o 
   4   0   5       18.58       22.20     13.81 o 
   5   0   5      280.21      238.43     32.90 o 
  -6   1   5      250.43      272.99     24.59 o 
  -5   1   5      685.41      758.20     41.58 o 
  -4   1   5      375.85      390.14     18.05 o 
  -3   1   5      418.67      394.14     19.31 o 
  -1   1   5      783.62      712.67     36.45 o 
   0   1   5     2678.24     2396.03     74.72 o 
   1   1   5       53.68       48.78     10.81 o 
   2   1   5      106.28      106.02     17.94 o 
   3   1   5      660.18      567.47     43.82 o 
   4   1   5      112.81      115.23     21.99 o 
   5   1   5      189.49      155.57     28.03 o 
  -6   2   5       67.65       90.53     13.28 o 
  -5   2   5      253.21      258.60     28.10 o 
  -4   2   5     1310.70     1416.47     39.73 o 
  -3   2   5      256.28      229.62     11.72 o 
  -2   2   5     1496.63     1386.21     38.59 o 
  -1   2   5       62.24       49.85      7.70 o 
   0   2   5       40.29       34.85      8.52 o 
   1   2   5      647.71      586.03     35.72 o 
   2   2   5      110.02       77.92     14.80 o 
   3   2   5      509.71      408.17     36.44 o 
   4   2   5        5.13        0.67     10.16 o 
  -5   3   5      379.69      427.15     29.27 o 
  -2   3   5      177.82      154.11      8.16 o 
  -1   3   5     1308.55     1138.45     36.15 o 
   0   3   5      296.68      247.45     19.26 o 
   1   3   5      672.16      512.73     32.30 o 
   2   3   5       64.83       58.50     13.59 o 
   3   3   5       75.19       73.45     16.62 o 
   4   3   5      146.49      136.60     24.55 o 
  -5   4   5       63.97       72.84     12.42 o 
  -1   4   5     1700.69     1803.02     49.16 o 
   0   4   5        6.07        6.60      5.47 o 
   1   4   5       27.73       31.46     10.06 o 
   2   4   5      701.26      608.33     40.40 o 
   3   4   5       35.89       25.00     10.88 o 
   0   5   5     1192.88     1271.92     50.14 o 
   1   5   5      217.70      207.46     22.27 o 
   2   5   5      225.14      227.03     25.43 o 
   3   5   5       35.80       24.77     12.02 o 
  -3  -9   6       11.25       11.23     15.27 o 
  -2  -9   6        4.74        6.25     12.01 o 
  -1  -9   6      155.89      148.50     20.00 o 
   0  -9   6       34.29       25.03      9.52 o 
   1  -9   6      107.10      111.67     16.74 o 
   2  -9   6       17.13       11.51     10.76 o 
  -4  -8   6       49.56       45.49     17.96 o 
  -3  -8   6      409.84      360.58     42.46 o 
  -2  -8   6      100.22      116.17     25.25 o 
  -1  -8   6      155.70      144.96     26.25 o 
   0  -8   6       66.19       61.93     28.85 o 
   1  -8   6        4.01       12.84     11.96 o 
   2  -8   6      194.31      154.82     17.96 o 
   3  -8   6       16.34       19.22      8.97 o 
  -5  -7   6      356.36      362.72     43.67 o 
  -4  -7   6      270.80      188.15     31.13 o 
  -3  -7   6      582.14      496.70     49.73 o 
  -2  -7   6      162.40      162.17     28.68 o 
  -1  -7   6      107.75      104.69     23.18 o 
   0  -7   6     1107.82      949.43     45.46 o 
   1  -7   6      208.50      201.97     20.65 o 
   2  -7   6       40.76       47.63     10.75 o 
   3  -7   6       72.48       77.90     19.57 o 
   4  -7   6       10.85       37.56     15.86 o 
  -6  -6   6      173.91      133.44     27.70 o 
  -5  -6   6      590.08      552.46     49.96 o 
  -4  -6   6       55.27       26.72     10.85 o 
  -3  -6   6      224.96      256.17     34.18 o 
  -2  -6   6     2046.72     1631.55     84.17 o 
  -1  -6   6      687.53      576.85     50.12 o 
   0  -6   6      759.37      689.43     51.78 o 
   1  -6   6      432.20      402.76     29.18 o 
   2  -6   6       95.83       90.24     13.60 o 
   3  -6   6      396.01      459.85     48.87 o 
   4  -6   6      119.04      144.83     29.43 o 
  -7  -5   6      124.96      170.09     30.52 o 
  -6  -5   6       87.24       52.26     16.03 o 
  -5  -5   6      152.80      118.49     23.93 o 
  -4  -5   6      761.64      744.34     55.64 o 
  -3  -5   6      605.16      622.24     50.53 o 
  -2  -5   6     1878.57     1444.78     78.98 o 
  -1  -5   6      442.51      351.86     37.38 o 
   0  -5   6      277.45      245.18     31.42 o 
   2  -5   6      515.91      650.65     56.83 o 
   3  -5   6      256.21      293.53     39.87 o 
   4  -5   6      129.03      152.74     30.03 o 
  -7  -4   6       29.83       16.95     12.18 o 
  -6  -4   6       67.74       41.88     16.26 o 
  -5  -4   6      134.16      166.50     26.99 o 
  -4  -4   6      921.99      819.90     57.46 o 
  -3  -4   6      162.59      149.08     23.64 o 
  -2  -4   6      361.12      388.06     39.18 o 
  -1  -4   6     1394.55     1363.34     80.58 o 
   2  -4   6      299.19      432.72     47.24 o 
   3  -4   6       19.61        2.60     11.25 o 
   4  -4   6      406.21      421.60     46.30 o 
   5  -4   6      118.58      105.03     24.49 o 
  -7  -3   6        2.57       -4.90     10.32 o 
  -6  -3   6       76.79       74.23     16.53 o 
  -5  -3   6      181.53      203.77     29.36 o 
  -4  -3   6      188.68      170.14     25.16 o 
  -3  -3   6      227.06      211.27     27.53 o 
  -2  -3   6       73.69       75.60     19.20 o 
   2  -3   6      620.04      676.72     57.87 o 
   3  -3   6      146.73      132.17     25.05 o 
   4  -3   6      319.45      330.64     40.03 o 
   5  -3   6       60.21       64.67     21.01 o 
  -8  -2   6       40.17       66.34     18.32 o 
  -7  -2   6       55.46       54.12     15.29 o 
  -6  -2   6       19.78        7.30      9.60 o 
  -5  -2   6      426.58      453.96     38.59 o 
  -4  -2   6       32.54        1.31     10.16 o 
  -3  -2   6      305.95      290.35     33.41 o 
   1  -2   6       21.37        8.16     10.41 o 
   2  -2   6      811.05      785.06     57.47 o 
   3  -2   6       21.15       31.61     14.06 o 
   4  -2   6       39.88       28.92     13.79 o 
   5  -2   6       49.43       37.34     17.71 o 
  -7  -1   6      187.71      201.79     26.54 o 
  -6  -1   6       31.18       49.85     14.22 o 
  -5  -1   6      314.57      312.89     32.54 o 
  -4  -1   6      176.89      171.88     24.32 o 
   0  -1   6      497.59      507.88     44.03 o 
   1  -1   6       88.28       73.60     17.35 o 
   2  -1   6      421.76      405.37     39.55 o 
   3  -1   6       34.26       18.77     10.19 o 
   4  -1   6       27.35       35.04     15.87 o 
  -7   0   6      143.23      149.01     21.11 o 
  -6   0   6        8.26       10.05     11.50 o 
  -5   0   6       35.72       37.35     11.15 o 
  -4   0   6      713.87      748.81     50.65 o 
   0   0   6      403.88      381.34     33.93 o 
   1   0   6      487.35      458.90     39.22 o 
   2   0   6      313.55      274.77     30.73 o 
   3   0   6       61.65       51.87     15.89 o 
   4   0   6        9.00        8.75     10.69 o 
  -6   1   6       44.59       48.29     12.59 o 
  -5   1   6       18.63       23.02     10.77 o 
  -4   1   6      797.42      710.86     31.09 o 
  -1   1   6      704.83      678.34     39.32 o 
   0   1   6      393.06      382.58     30.28 o 
   1   1   6      332.61      298.68     28.61 o 
   2   1   6      105.28       97.42     19.06 o 
   3   1   6      141.91      138.62     24.43 o 
   4   1   6       34.75       50.58     17.39 o 
  -6   2   6      104.67      123.03     18.19 o 
  -5   2   6      252.17      249.50     28.11 o 
  -3   2   6       62.11       51.91      5.00 o 
  -2   2   6        0.41        3.89      4.86 o 
  -1   2   6     1028.54      838.29     36.75 o 
   0   2   6       26.39       32.62      9.32 o 
   1   2   6       95.08       65.84     13.78 o 
   2   2   6      137.90      138.34     21.88 o 
   3   2   6      121.65      107.80     21.42 o 
   4   2   6       20.24       28.76     15.97 o 
  -2   3   6      265.73      216.74     12.63 o 
  -1   3   6      758.78      658.69     29.26 o 
   0   3   6       33.13       40.87      9.48 o 
   1   3   6        6.29        9.36      6.12 o 
   2   3   6      205.15      153.47     21.09 o 
   3   3   6       46.48       37.67     13.71 o 
   0   4   6      345.12      279.48     22.27 o 
   1   4   6       45.51       37.68     10.02 o 
   2   4   6      185.76      159.78     22.11 o 
  -2  -9   7        0.26        6.06     13.31 o 
  -1  -9   7       15.09       15.68     15.62 o 
   0  -9   7       50.06       62.50     20.57 o 
   1  -9   7       60.39       47.21     11.92 o 
  -4  -8   7       79.65       43.36     19.68 o 
  -3  -8   7      144.48      147.83     29.50 o 
  -2  -8   7        2.38       -0.87     11.71 o 
  -1  -8   7        4.44        3.57     11.59 o 
   0  -8   7       60.83       49.63     16.36 o 
   1  -8   7        6.69       22.25     15.03 o 
   2  -8   7        4.83       -4.84      8.69 o 
  -5  -7   7      237.65      222.88     34.45 o 
  -4  -7   7      127.43      100.00     23.94 o 
  -3  -7   7      140.49      140.42     27.81 o 
  -2  -7   7      223.41      238.80     34.57 o 
  -1  -7   7      103.93      101.03     22.87 o 
   0  -7   7      220.10      167.43     28.46 o 
   1  -7   7       24.72       35.99     15.36 o 
   2  -7   7       28.61       41.83     17.53 o 
   3  -7   7       86.16       93.77     16.04 o 
  -6  -6   7      190.67      140.34     26.54 o 
  -5  -6   7      211.05      174.58     29.31 o 
  -4  -6   7      148.41      167.31     31.72 o 
  -3  -6   7      365.09      282.51     38.94 o 
  -2  -6   7      761.83      672.62     56.26 o 
  -1  -6   7      497.19      389.40     42.23 o 
   0  -6   7      405.30      341.93     41.17 o 
   1  -6   7      334.41      324.53     42.11 o 
   2  -6   7       41.83       44.98     12.57 o 
   3  -6   7      148.82      203.34     35.43 o 
  -6  -5   7        4.35       -7.09     12.19 o 
  -5  -5   7      207.58      241.89     35.43 o 
  -4  -5   7      531.82      457.38     46.78 o 
  -3  -5   7      931.25      785.14     61.53 o 
  -2  -5   7     1047.09      893.43     66.81 o 
  -1  -5   7      267.81      243.01     36.34 o 
   0  -5   7      406.06      530.01     56.84 o 
   2  -5   7      146.20      133.65     30.40 o 
   3  -5   7      149.00      150.80     31.34 o 
   4  -5   7      191.38      178.02     34.09 o 
  -7  -4   7       16.02        0.20     11.28 o 
  -6  -4   7       79.94       57.52     17.78 o 
  -5  -4   7      415.10      397.52     41.81 o 
  -4  -4   7      518.61      422.40     43.20 o 
  -3  -4   7        2.46      -13.83     15.49 o 
  -2  -4   7      531.97      485.39     50.96 o 
  -1  -4   7     1412.22     1553.89     99.82 o 
   2  -4   7      465.82      535.45     56.54 o 
   3  -4   7       53.32       73.14     25.10 o 
   4  -4   7      115.46      175.97     33.15 o 
  -7  -3   7       71.65       79.72     20.64 o 
  -6  -3   7       76.58      114.14     24.02 o 
  -5  -3   7       64.46       75.29     19.71 o 
  -4  -3   7      109.26       63.08     16.47 o 
  -3  -3   7      778.30      653.91     54.52 o 
  -2  -3   7      804.39      836.30     72.15 o 
   1  -3   7      164.32      182.73     36.38 o 
   2  -3   7      478.26      535.72     54.34 o 
   3  -3   7      110.09       87.47     23.21 o 
   4  -3   7      187.08      191.65     33.06 o 
  -8  -2   7       61.62       93.93     21.67 o 
  -7  -2   7       13.71       15.88     10.92 o 
  -6  -2   7      102.07      125.40     23.13 o 
  -5  -2   7      803.56      791.88     54.28 o 
  -4  -2   7      523.19      521.88     46.64 o 
  -3  -2   7      622.77      605.94     56.36 o 
   1  -2   7       92.07      104.55     24.49 o 
   2  -2   7      353.53      332.87     40.60 o 
   3  -2   7       12.01       22.30     14.48 o 
   4  -2   7        6.91       10.48     14.62 o 
  -7  -1   7      313.23      327.33     34.76 o 
  -6  -1   7      607.89      694.22     50.98 o 
  -5  -1   7      771.30      751.65     52.27 o 
  -4  -1   7      631.02      636.11     51.31 o 
   0  -1   7      457.60      459.24     44.72 o 
   1  -1   7      264.68      280.60     35.41 o 
   2  -1   7       16.82       12.49     10.73 o 
   3  -1   7      129.74       85.09     21.06 o 
   4  -1   7        1.81      -17.99     17.99 o 
  -7   0   7      341.79      464.07     39.93 o 
  -6   0   7       10.24        3.94     10.94 o 
  -5   0   7      682.74      639.38     48.28 o 
  -1   0   7      556.75      543.15     45.36 o 
   0   0   7      182.82      161.95     25.52 o 
   1   0   7      887.68      827.33     55.37 o 
   2   0   7      114.65      100.35     21.30 o 
   3   0   7       79.67       58.43     19.12 o 
  -6   1   7      410.60      456.80     38.44 o 
  -5   1   7      712.59      664.30     50.29 o 
  -2   1   7      648.67      537.96     38.95 o 
  -1   1   7     1916.28     1679.32     69.38 o 
   0   1   7      679.28      581.16     40.53 o 
   1   1   7      691.97      603.05     43.60 o 
   2   1   7      205.52      159.82     25.33 o 
   3   1   7       56.93       43.79     17.14 o 
  -6   2   7      322.92      328.66     33.25 o 
  -5   2   7       70.98       69.35     17.73 o 
  -3   2   7      865.45      694.69     31.22 o 
  -2   2   7      858.37      674.07     32.34 o 
  -1   2   7     1594.00     1149.85     48.06 o 
   0   2   7       95.35       87.32     14.88 o 
   1   2   7       64.70       40.86     12.66 o 
   2   2   7      514.28      411.02     37.74 o 
   3   2   7      111.53      107.54     21.25 o 
  -1   3   7      178.73      129.47     14.13 o 
   0   3   7      520.30      404.62     28.21 o 
   1   3   7      195.17      140.77     18.44 o 
   2   3   7      259.55      207.47     26.05 o 
  -3  -8   8       28.73       41.18     18.93 o 
  -2  -8   8      211.63      199.09     34.17 o 
  -1  -8   8      121.99      110.22     25.52 o 
   0  -8   8      228.77      193.90     32.08 o 
   1  -8   8       92.26       95.71     24.21 o 
  -5  -7   8        4.38       -8.56     17.99 o 
  -4  -7   8       61.02       63.72     23.43 o 
  -3  -7   8       42.50       19.25     18.07 o 
  -2  -7   8      246.73      152.91     29.44 o 
  -1  -7   8        7.65       32.06     15.79 o 
   0  -7   8        9.20       18.83     14.37 o 
   1  -7   8      211.69      186.44     34.66 o 
   2  -7   8       37.79       53.25     14.37 o 
  -5  -6   8       11.51       42.18     20.74 o 
  -4  -6   8       70.12       72.13     23.77 o 
  -3  -6   8      149.28      116.84     24.94 o 
  -2  -6   8       28.54       26.59     15.97 o 
  -1  -6   8      167.76      197.26     35.93 o 
   0  -6   8        9.30        6.79     13.28 o 
   1  -6   8      101.65      140.22     33.01 o 
   2  -6   8        4.95       22.35     17.80 o 
  -6  -5   8       89.91       82.04     22.75 o 
  -5  -5   8      106.48       91.78     23.34 o 
  -4  -5   8       28.18       53.23     20.52 o 
  -3  -5   8      429.31      367.64     45.85 o 
  -2  -5   8      101.27      120.91     28.27 o 
  -1  -5   8       47.65       51.04     23.38 o 
   2  -5   8       14.33       44.82     23.32 o 
   3  -5   8       22.14       73.00     27.44 o 
  -7  -4   8       11.04      -13.23     15.88 o 
  -6  -4   8       11.57       39.63     19.06 o 
  -5  -4   8      327.42      280.40     37.20 o 
  -4  -4   8       96.78       86.06     22.57 o 
  -3  -4   8      227.80      176.28     34.49 o 
  -2  -4   8      242.71      257.48     43.78 o 
   1  -4   8      215.64      291.36     47.99 o 
   2  -4   8       44.92       49.55     20.93 o 
   3  -4   8       40.22       44.14     21.98 o 
  -7  -3   8       33.04       39.49     16.71 o 
  -6  -3   8       47.60       59.56     18.63 o 
  -5  -3   8      293.77      269.65     35.05 o 
  -4  -3   8       35.97       33.30     14.05 o 
  -3  -3   8        8.51       -4.15     12.71 o 
   1  -3   8       73.17       76.88     25.85 o 
   2  -3   8      158.81      141.84     30.81 o 
   3  -3   8      126.29      138.40     32.94 o 
  -7  -2   8       88.02      113.80     24.30 o 
  -6  -2   8      140.05      118.24     22.94 o 
  -5  -2   8      137.52      116.83     23.81 o 
  -4  -2   8       70.38       45.82     17.73 o 
   0  -2   8       48.09       50.84     18.11 o 
   1  -2   8      427.05      430.59     49.70 o 
   2  -2   8      127.53      103.32     26.01 o 
   3  -2   8       19.89       16.88     14.14 o 
  -7  -1   8       97.64       92.14     22.38 o 
  -6  -1   8       31.65       50.65     17.85 o 
  -5  -1   8       96.30      108.62     22.95 o 
  -4  -1   8      166.67      161.78     30.80 o 
  -1  -1   8      158.82      202.30     31.23 o 
   0  -1   8        4.43        8.51     11.54 o 
   1  -1   8      313.00      258.66     36.23 o 
   2  -1   8       21.25       30.48     15.26 o 
   3  -1   8       21.66        2.86     12.31 o 
  -7   0   8      118.38      133.38     24.30 o 
  -6   0   8       24.34       22.96     11.94 o 
  -5   0   8      660.03      703.11     57.53 o 
  -2   0   8      272.86      240.95     32.15 o 
  -1   0   8      543.18      523.62     46.35 o 
   0   0   8      105.86      117.49     23.60 o 
   1   0   8      256.29      169.42     26.60 o 
   2   0   8       58.00       20.30     12.52 o 
  -6   1   8      153.33      142.63     25.04 o 
  -5   1   8      339.33      292.57     38.19 o 
  -3   1   8      141.13      118.65     18.66 o 
  -2   1   8      609.37      516.16     39.01 o 
  -1   1   8      902.44      750.72     47.99 o 
   0   1   8       18.86       33.83     12.92 o 
   1   1   8       80.23       57.35     16.34 o 
   2   1   8      103.68       99.03     24.08 o 
  -1   2   8      345.09      273.93     24.58 o 
   0   2   8       99.67       77.09     15.23 o 
   1   2   8       85.09       65.65     15.99 o 
  -4  -7   9       81.43       86.94     24.74 o 
  -3  -7   9       24.68       41.23     19.38 o 
  -2  -7   9       96.35       68.96     23.19 o 
  -1  -7   9        9.11       14.45     15.56 o 
   0  -7   9       42.91       88.63     29.25 o 
  -5  -6   9       14.52       19.53     15.52 o 
  -4  -6   9       48.65       34.02     18.15 o 
  -3  -6   9       73.14       49.53     21.72 o 
  -2  -6   9       34.86       20.78     19.79 o 
  -1  -6   9      198.12      196.96     41.91 o 
   0  -6   9       11.57       30.79     23.71 o 
   1  -6   9       57.10      108.08     21.59 o 
  -5  -5   9      110.29      123.85     27.52 o 
  -4  -5   9      195.28      191.46     33.53 o 
  -3  -5   9      542.88      453.42     56.25 o 
  -2  -5   9       83.06       86.81     27.87 o 
  -1  -5   9       90.51       82.37     30.88 o 
   1  -5   9        7.45       -2.08     16.93 o 
  -6  -4   9      206.90      250.19     37.27 o 
  -5  -4   9      559.96      495.09     52.60 o 
  -4  -4   9      332.68      262.46     39.40 o 
  -3  -4   9      468.87      428.07     55.50 o 
  -2  -4   9      361.42      460.39     67.56 o 
   1  -4   9       49.64       58.55     26.05 o 
   2  -4   9       10.90       19.10     19.28 o 
  -6  -3   9      253.46      242.54     36.58 o 
  -5  -3   9      485.46      418.33     49.27 o 
  -4  -3   9       70.64       75.18     26.39 o 
  -3  -3   9      576.00      557.42     68.80 o 
   0  -3   9      287.60      359.50     53.65 o 
   1  -3   9      346.50      343.58     51.08 o 
   2  -3   9       41.93       52.29     23.35 o 
  -7  -2   9      113.10      138.82     27.76 o 
  -6  -2   9       40.99       30.70     16.82 o 
  -5  -2   9      272.80      202.46     32.10 o 
  -4  -2   9      836.04      690.89     67.60 o 
  -1  -2   9      355.11      424.20     54.16 o 
   0  -2   9      152.59      189.96     39.03 o 
   1  -2   9      514.54      538.07     57.83 o 
   2  -2   9       98.98      113.74     29.31 o 
  -7  -1   9       20.59       40.31     18.10 o 
  -6  -1   9      104.46       61.02     19.98 o 
  -5  -1   9      221.65      183.06     32.74 o 
  -4  -1   9      433.28      352.03     50.53 o 
  -1  -1   9      629.33      602.92     58.50 o 
   0  -1   9      165.39      143.98     30.06 o 
   1  -1   9      242.47      171.02     33.01 o 
  -6   0   9       61.07       57.75     19.54 o 
  -5   0   9       53.64       19.96     12.90 o 
  -2   0   9       71.27       51.74     16.65 o 
  -1   0   9      269.10      228.54     32.53 o 
   0   0   9        3.76       13.84     15.91 o 
   1   0   9       10.08      -14.78     14.78 o 
  -6   1   9       11.64        5.50     14.16 o 
  -1   1   9       16.28        5.45      8.74 o 
   0   1   9       97.39       54.87     14.95 o 
   1   1   9        8.53        4.16     10.30 o 
  -3  -6  10       72.29       48.28     24.56 o 
  -2  -6  10       18.41       66.35     28.67 o 
  -4  -5  10       38.71       42.79     23.28 o 
  -3  -5  10       49.61       32.07     24.70 o 
  -2  -5  10       22.21        9.79     22.80 o 
  -1  -5  10        2.14      -19.31     30.63 o 
  -5  -4  10      119.15       69.97     23.22 o 
  -4  -4  10       22.00       21.13     18.93 o 
  -3  -4  10       81.34       72.29     30.87 o 
  -2  -4  10      146.83      245.46     56.64 o 
   0  -4  10       80.28      121.51     36.23 o 
  -5  -3  10      112.49       40.33     20.55 o 
  -4  -3  10       69.13       70.92     28.25 o 
  -3  -3  10      211.38      263.22     52.76 o 
   0  -3  10       53.16       44.97     22.70 o 
  -6  -2  10        1.52       -5.81     19.06 o 
  -5  -2  10      162.85      124.43     30.35 o 
  -4  -2  10      203.78      192.73     41.65 o 
  -1  -2  10       83.46      101.77     30.66 o 
   0  -2  10       80.08       64.58     25.31 o 
  -6  -1  10       31.98       -1.00     14.76 o 
  -5  -1  10       56.69       21.70     16.87 o 
  -2  -1  10      109.80       71.10     23.56 o 
  -1  -1  10      215.52      176.58     34.55 o 
   0  -1  10       57.73       46.93     19.37 o 
  -6   0  10       25.28        5.96     14.90 o 
  -5   0  10       39.62       14.17     15.11 o 
